# Supplementary material for: Predicting Essential Metabolic Genome Content of Niche-Specific Enterobacterial Human Pathogens during Simulation of Host Environments
Source: PLoS One. 2016 Feb 17;11(2):e0149423. doi: 10.1371/journal.pone.0149423 (PMC4757543; doi:10.1371/journal.pone.0149423)
Supplement: S1 Data — (XLSX) [file pone.0149423.s001.xlsx]

## Sheet: Sheet1
Reaction	Invade	Blood	Urine
2,4-dienoyl-CoA reductase, NADH and FMN-linked						key:
3-hydroxyacyl-[acyl-carrier-protein] dehydratase							invasion of host cell
3-oxoacyl-[acyl-carrier-protein] reductase							human bloodstream
3-oxoacyl-[acyl-carrier-protein] synthase							human urine
acetyl-CoA:acetoacetyl-CoA transferase							not predicted
acetoacetate transport via proton symport
N-Acetyl-D-glucosamine transport via PEP:Pyr PTS
N-acetylneuraminate proton symport
N-Acetylneuraminate lyase
acyl-CoA dehydrogenase
N-acetylglucosamine-6-phosphate deacetylase
2-oxoglutarate reversible transport via symport
N-acetylmannosamine 6-phosphate epimerase
N-acetyl-D-mannosamine kinase
L-arabinose isomerase
L-arabinose transport via proton symport
Citrate transport via succinate antiport
L-cysteine uptake via ABC system
cytidylate kinase
deoxycytidine deaminase
deoxycytidine transport in via proton symport
2-dehydro-3-deoxygalactonokinase
2-dehydro-3-deoxy-6-phosphogalactonate aldolase
deoxyribose-phosphate aldolase
deoxyuridine phosphorylase
L-fucose isomerase
L-fuculokinase
L-fuculose 1-phosphate aldolase
L-fucose transport via proton symport
glucosamine-6-phosphate deaminase
galactonate dehydratase
D-galactonate transport via proton symport
galactokinase
a-galactosidase
D-galactose transport in via proton symport
Galactitol transport via PEP:Pyr PTS
D-glucosamine transport via PEP:Pyr PTS
D-gluconate transport via proton symport, reversible
5-dehydro-4-deoxyglucarate aldolase
glucarate dehydratase
D-glucarate transport via proton symport
gluconokinase
isocitrate dehydrogenase
lacaldehyde reductase
mannitol-1-phosphate 5-dehydrogenase
maltose transport via ABC system
mannose-6-phosphate isomerase
D-mannose transport via PEP:Pyr PTS
melibiose transport in via symport
mannitol transport via PEP:Pyr PTS
Phosphofructokinase
glucose-6-phosphate isomerase
polyphosphate kinase
phosphopentomutase 2
purine-nucleoside phosphorylase
pyruvate kinase
pyrimidine-nucleoside phosphorylase
ribokinase
L-ribulokinase
L-ribulose-phosphate 4-epimerase
D-ribose transport via ABC system
L-rhamnose isomerase
rhamnulokinase
L-rhamnose transport via proton symport
Rhamnulose-1-phosphate aldolase
ribulose 5-phosphate 3-epimerase
sorbitol-6-phosphate dehydrogenase
D-sorbitol transport via PEP:Pyr PTS
transaldolase
Tagatose-bisphosphate aldolase
transketolase
transketolase
Tryptophanase
L-tryptophan reversible transport via proton symport
UDPglucose 4-epimerase
UDPglucose--hexose-1-phosphate uridylyltransferase
Ureidoglycolate hydrolase
uracil transport in via proton symport
