# Supplementary material for: Predicting Essential Metabolic Genome Content of Niche-Specific Enterobacterial Human Pathogens during Simulation of Host Environments
Source: PLoS One. 2016 Feb 17;11(2):e0149423. doi: 10.1371/journal.pone.0149423 (PMC4757543; doi:10.1371/journal.pone.0149423)
Supplement: S2 Data — This file contains three tables, the first contains all predicted essential reactions during simulation of human macrophage, the second contains all human bloodstream predicted essential reactions, and the third contains predicted essential reactions during simulation of the human urinary tract. (XLSX) [file pone.0149423.s002.xlsx]

## Sheet: Macrophage Invasion
Reaction	Biomass
Ec_biomass_iAF1260_core_59p81M	0
Ec_biomass_iAF1260_wt_59p81M	0.92
ASPR	0.92
CHOGLYHY	0.92
TSULR	0.92
DBHYDDEH	0.92
3OXOCOAT	0.92
EX_arabo_D_e	0.92
ARABOtex	0.92
ARABOtpp	0.92
ARABODEHY	0.92
ALCD2z	0.92
PPDD	0.92
MMSAD2	0.92
5CMDECA	0.92
GALISO	0.92
PPCOAT	0.92
PEROSYN	0.92
FUCSYN	0.92
FUMHYD	0.92
TERED	0.92
SUCRtran	0.92
GT12DOG	0.92
HQNHO	0.92
UDPNAG4E	0.92
UREASE	0.92
PSUDS	0.92
THDPO	0.92
PFOR	0.92
GSHPO	0.92
PGGH	0.92
UNK4	0.92
HIBD	0.92
FMETDF	0.92
CHCOAL	0.92
LYSAM	0.92
GLYOX	0.92
Dhdpacoatex	0.92
Dhdpacoat2pp	0.92
EX_dhdpacoa_e	0.92
2HYOGS	0.92
KACOAT2	0.92
RHAMD	0.92
KDONI	0.92
MANISO	0.92
SELRED	0.92
SEHCCS	0.92
SHCHCS	0.92
2DG6P	0.92
N5GLMT	0.92
PYDG2	0.92
FMNP	0.92
CRBETR	0.92
6PGCNP	0.92
GALAMDA	0.92
XYLSD	0.92
RAC	0.92
FRUP	0.92
R15BPP	0.92
24DCOAR	0.91
DOGDH	0.92
DHMPTPS	0.92
FORCOAT	0.92
OXCOAC	0.92
GST	0.92
AHDODH	0.92
KACOAT	0.92
PHACOAO	0.92
ACOAH	0.92
HBCD	0.92
GLCTR4	0.92
BETA	0.92
EX_12ppd_R_e	0.92
EX_12ppd_S_e	0.92
EX_14glucan_e	0.92
EX_15dap_e	0.92
EX_23camp_e	0.92
EX_23ccmp_e	0.92
EX_23cgmp_e	0.92
EX_23cump_e	0.92
EX_23dappa_e	0.92
EX_26dap_M_e	0.92
EX_2ddglcn_e	0.92
EX_34dhpac_e	0.92
EX_3amp_e	0.92
EX_3cmp_e	0.92
EX_3gmp_e	0.92
EX_3hcinnm_e	0.92
EX_3hpppn_e	0.92
EX_3ump_e	0.92
EX_4abut_e	0.92
EX_4hoxpacd_e	0.92
EX_5dglcn_e	0.92
EX_LalaDgluMdapDala_e	0.92
EX_LalaDgluMdap_e	0.92
EX_ac_e	0.63
EX_acac_e	0.92
EX_acald_e	0.92
EX_acgal1p_e	0.92
EX_acgal_e	0.92
EX_acgam1p_e	0.92
EX_acgam_e	0.88
EX_acmana_e	0.92
EX_acmum_e	0.92
EX_acnam_e	0.86
EX_acolipa_e	0.92
EX_acser_e	0.92
EX_ade_e	0.92
EX_adn_e	0.92
EX_adocbl_e	0.92
EX_ag_e	0.92
EX_agm_e	0.92
EX_akg_e	0.92
EX_ala_B_e	0.92
EX_ala_D_e	0.92
EX_ala_L_e	0.91
EX_alaala_e	0.92
EX_all_D_e	0.92
EX_alltn_e	0.9
EX_amp_e	0.92
EX_anhgm_e	0.92
EX_arab_L_e	0.89
EX_arbtn_e	0.92
EX_arbtn_fe3_e	0.92
EX_arg_L_e	0.9
EX_ascb_L_e	0.92
EX_asn_L_e	0.91
EX_aso3_e	0.92
EX_asp_L_e	0.92
EX_but_e	0.92
EX_butso3_e	0.92
EX_ca2_e	0
EX_cbi_e	0.92
EX_cbl1_e	0.92
EX_cd2_e	0.92
EX_cgly_e	0.92
EX_chol_e	0.92
EX_cit_e	0.92
EX_cl_e	0
EX_cmp_e	0.92
EX_co2_e	0.77
EX_cobalt2_e	0
EX_colipa_e	0.92
EX_cpgn_e	0.92
EX_cpgn_un_e	0.92
EX_crn_e	0.92
EX_csn_e	0.92
EX_cu2_e	0
EX_cu_e	0.92
EX_cyan_e	0.92
EX_cynt_e	0.92
EX_cys_D_e	0.92
EX_cys_L_e	0.91
EX_cytd_e	0.92
EX_dad_2_e	0.92
EX_damp_e	0.92
EX_dca_e	0.92
EX_dcmp_e	0.92
EX_dcyt_e	0.88
EX_ddca_e	0.92
EX_dgmp_e	0.92
EX_dgsn_e	0.92
EX_dha_e	0.92
EX_dimp_e	0.92
EX_din_e	0.92
EX_dms_e	0.92
EX_dmso_e	0.92
EX_dopa_e	0.92
EX_dtmp_e	0.92
EX_dump_e	0.92
EX_duri_e	0.92
EX_eca4colipa_e	0.92
EX_enlipa_e	0.92
EX_enter_e	0.92
EX_etha_e	0.92
EX_ethso3_e	0.92
EX_etoh_e	0.71
EX_f6p_e	0.92
EX_fald_e	0.92
EX_fe2_e	0.92
EX_fe3_e	0
EX_fe3dcit_e	0.92
EX_fe3dhbzs_e	0.92
EX_fe3hox_e	0.92
EX_fe3hox_un_e	0.92
EX_fecrm_e	0.92
EX_fecrm_un_e	0.92
EX_feenter_e	0.92
EX_feoxam_e	0.92
EX_feoxam_un_e	0.92
EX_for_e	0.92
EX_fru_e	0.88
EX_frulys_e	0.92
EX_fruur_e	0.92
EX_fuc_L_e	0.9
EX_fum_e	0.92
EX_g1p_e	0.92
EX_g3pc_e	0.92
EX_g3pe_e	0.92
EX_g3pg_e	0.92
EX_g3pi_e	0.92
EX_g3ps_e	0.92
EX_g6p_e	0.92
EX_gal1p_e	0.92
EX_gal_bD_e	0.92
EX_gal_e	0.88
EX_galct_D_e	0.92
EX_galctn_D_e	0.89
EX_galctn_L_e	0.92
EX_galt_e	0.88
EX_galur_e	0.92
EX_gam6p_e	0.92
EX_gam_e	0.92
EX_gbbtn_e	0.92
EX_gdp_e	0.92
EX_glc_e	0.88
EX_glcn_e	0.89
EX_glcr_e	0.89
EX_glcur1p_e	0.92
EX_glcur_e	0.88
EX_gln_L_e	0.9
EX_glu_L_e	0.9
EX_gly_e	0.92
EX_glyald_e	0.92
EX_glyb_e	0.92
EX_glyc2p_e	0.92
EX_glyc3p_e	0.92
EX_glyc_R_e	0.92
EX_glyc_e	0.92
EX_glyclt_e	0.92
EX_gmp_e	0.92
EX_gsn_e	0.92
EX_gthox_e	0.92
EX_gthrd_e	0.92
EX_gtp_e	0.92
EX_gua_e	0.92
EX_h2_e	0.77
EX_h2o2_e	0.92
EX_h2o_e	0.78
EX_h2s_e	0.92
EX_h_e	0.83
EX_hacolipa_e	0.92
EX_halipa_e	0.92
EX_hdca_e	0.92
EX_hdcea_e	0.92
EX_hg2_e	0.92
EX_his_L_e	0.91
EX_hom_L_e	0.92
EX_hxa_e	0.92
EX_hxan_e	0.92
EX_idon_L_e	0.92
EX_ile_L_e	0.91
EX_imp_e	0.92
EX_indole_e	0.92
EX_inost_e	0.92
EX_ins_e	0.88
EX_isetac_e	0.92
EX_k_e	0
EX_kdo2lipid4_e	0.92
EX_lac_D_e	0.92
EX_lac_L_e	0.92
EX_lcts_e	0.92
EX_leu_L_e	0.91
EX_lipa_cold_e	0.92
EX_lipa_e	0.92
EX_lys_L_e	0.91
EX_lyx_L_e	0.92
EX_mal_D_e	0.92
EX_mal_L_e	0.92
EX_malt_e	0.84
EX_malthx_e	0.92
EX_maltpt_e	0.92
EX_malttr_e	0.92
EX_maltttr_e	0.92
EX_man6p_e	0.92
EX_man_e	0.88
EX_manglyc_e	0.92
EX_melib_e	0.84
EX_met_D_e	0.92
EX_met_L_e	0.92
EX_metsox_R_L_e	0.92
EX_metsox_S_L_e	0.92
EX_mg2_e	0
EX_minohp_e	0.92
EX_mmet_e	0.92
EX_mn2_e	0
EX_mnl_e	0.88
EX_mobd_e	0
EX_mso3_e	0.92
EX_n2o_e	0.92
EX_na1_e	0.92
EX_nac_e	0.92
EX_nh4_e	0.83
EX_ni2_e	0.92
EX_nmn_e	0.92
EX_no2_e	0.92
EX_no3_e	0.92
EX_no_e	0.92
EX_o16a4colipa_e	0.92
EX_o2_e	0.92
EX_o2s_e	0.92
EX_ocdca_e	0.92
EX_ocdcea_e	0.92
EX_octa_e	0.92
EX_orn_e	0.92
EX_orot_e	0.92
EX_pacald_e	0.92
EX_peamn_e	0.92
EX_phe_L_e	0.92
EX_pheme_e	0.92
EX_pi_e	0
EX_pnto_R_e	0.92
EX_ppa_e	0.92
EX_ppal_e	0.92
EX_pppn_e	0.92
EX_ppt_e	0.92
EX_pro_L_e	0.91
EX_progly_e	0.92
EX_psclys_e	0.92
EX_pser_L_e	0.92
EX_ptrc_e	0.92
EX_pyr_e	0.92
EX_r5p_e	0.92
EX_rib_D_e	0.9
EX_rmn_e	0.9
EX_sbt_D_e	0.88
EX_ser_D_e	0.92
EX_ser_L_e	0.92
EX_skm_e	0.92
EX_so2_e	0.92
EX_so3_e	0.92
EX_so4_e	0
EX_spmd_e	0.92
EX_succ_e	0
EX_sucr_e	0.92
EX_sulfac_e	0.92
EX_tartr_L_e	0.92
EX_taur_e	0.92
EX_tcynt_e	0.92
EX_thm_e	0.92
EX_thr_L_e	0.9
EX_thrp_e	0.92
EX_thym_e	0.92
EX_thymd_e	0.92
EX_tma_e	0.92
EX_tmao_e	0.92
EX_tre_e	0.92
EX_trp_L_e	0.92
EX_tsul_e	0.92
EX_ttdca_e	0.92
EX_ttdcea_e	0.92
EX_tungs_e	0.92
EX_tym_e	0.92
EX_tyr_L_e	0.92
EX_tyrp_e	0.92
EX_uacgam_e	0.92
EX_udpacgal_e	0.92
EX_udpg_e	0.92
EX_udpgal_e	0.92
EX_udpglcur_e	0.92
EX_ump_e	0.92
EX_ura_e	0.88
EX_urea_e	0.92
EX_uri_e	0.87
EX_val_L_e	0.91
EX_xan_e	0.92
EX_xmp_e	0.92
EX_xtsn_e	0.92
EX_xyl_D_e	0.92
EX_xylu_L_e	0.92
EX_zn2_e	0
12DGR120tipp	0.92
12DGR140tipp	0.92
12DGR141tipp	0.92
12DGR160tipp	0.92
12DGR161tipp	0.92
12DGR180tipp	0.92
12DGR181tipp	0.92
12PPDRtex	0.92
12PPDRtpp	0.92
12PPDStex	0.92
12PPDStpp	0.92
14GLUCANabcpp	0.92
14GLUCANtexi	0.92
23CAMPtex	0.92
23CCMPtex	0.92
23CGMPtex	0.92
23CUMPtex	0.92
23DAPPAt2pp	0.92
23DAPPAtex	0.92
23PDE2pp	0.92
23PDE4pp	0.92
23PDE7pp	0.92
23PDE9pp	0.92
26DAHtex	0.92
2AGPA120tipp	0.92
2AGPA140tipp	0.92
2AGPA141tipp	0.92
2AGPA160tipp	0.92
2AGPA161tipp	0.92
2AGPA180tipp	0.92
2AGPA181tipp	0.92
2AGPE120tipp	0.92
2AGPE140tipp	0.92
2AGPE141tipp	0.92
2AGPE160tipp	0.92
2AGPE161tipp	0.92
2AGPE180tipp	0.92
2AGPE181tipp	0.92
2AGPEAT120	0.92
2AGPEAT140	0.92
2AGPEAT141	0.92
2AGPEAT160	0.92
2AGPEAT161	0.92
2AGPEAT180	0.92
2AGPEAT181	0.92
2AGPG120tipp	0.92
2AGPG140tipp	0.92
2AGPG141tipp	0.92
2AGPG160tipp	0.92
2AGPG161tipp	0.92
2AGPG180tipp	0.92
2AGPG181tipp	0.92
2AGPGAT120	0.92
2AGPGAT140	0.92
2AGPGAT141	0.92
2AGPGAT160	0.92
2AGPGAT161	0.92
2AGPGAT180	0.92
2AGPGAT181	0.92
2DGLCNRx	0.92
2DGLCNRy	0.92
2DGULRx	0.92
2DGULRy	0.92
2MAHMP	0.92
34dhpactex	0.92
3AMPtex	0.92
3CMPtex	0.92
3GMPtex	0.92
3HAD100	0
3HAD120	0.91
3HAD121	0
3HAD140	0.92
3HAD141	0
3HAD160	0.92
3HAD161	0
3HAD180	0.92
3HAD181	0.92
3HAD40	0
3HAD60	0
3HAD80	0
3HCINNMH	0.92
3HPPPNH	0.92
3KGK	0.92
3NTD2pp	0.92
3NTD4pp	0.92
3NTD7pp	0.92
3NTD9pp	0.92
3OAR100	0
3OAR120	0.91
3OAR121	0
3OAR140	0
3OAR141	0
3OAR160	0.92
3OAR161	0
3OAR180	0.92
3OAR181	0.92
3OAR40	0
3OAR60	0
3OAR80	0
3OAS100	0
3OAS120	0.91
3OAS121	0
3OAS140	0
3OAS141	0
3OAS160	0.92
3OAS161	0
3OAS180	0.92
3OAS181	0.92
3OAS60	0
3OAS80	0
3PEPTabcpp	0.92
3PEPTtex	0.92
3UMPtex	0.92
42A12BOOXpp	0.92
4HOXPACDtex	0.92
4HTHRS	0.92
4PCP	0.92
4PCPpp	0.92
4PEPTabcpp	0.92
4PEPTtex	0.92
5DGLCNR	0.92
5DGLCNt2rpp	0.92
5DGLCNtex	0.92
5DOAN	0
A5PISO	0
AACPS1	0.92
AACPS2	0.92
AACPS3	0.92
AACPS4	0.92
AACPS5	0.92
AACPS6	0.92
AACPS7	0.92
AACPS8	0.92
AACPS9	0.92
AACTOOR	0.92
AADDGT	0.92
AAMYL	0.92
AAMYLpp	0.92
AB6PGH	0.92
ABTA	0.92
ABUTD	0.92
ABUTt2pp	0.92
ABUTtex	0.92
ACACCT	0.92
ACACT1r	0.92
ACACt2pp	0.92
ACACtex	0.92
ACALD	0.92
ACALDtex	0.92
ACALDtpp	0.92
ACANTHAT	0.92
ACBIPGT	0.92
ACCOAC	0
ACCOAL	0.92
ACGAL1PPpp	0.92
ACGAL1Ptex	0.92
ACGALtex	0.92
ACGAM1PPpp	0.92
ACGAM1Ptex	0.92
ACGAMK	0.92
ACGAMT	0.92
ACGAptspp	0.88
ACGAtex	0.88
ACGK	0.92
ACGS	0.92
ACHBS	0.92
ACKr	0.92
ACLS	0.92
ACM6PH	0.92
ACMAMUT	0.92
ACMANAptspp	0.92
ACMANAtex	0.92
ACMUMptspp	0.92
ACMUMtex	0.92
ACNAMt2pp	0.86
ACNAMtex	0.86
ACNML	0.86
ACOAD1f	0.92
ACOAD2f	0.92
ACOAD3f	0.92
ACOAD4f	0.91
ACOAD5f	0.92
ACOAD6f	0.92
ACOAD7f	0.92
ACOAD8f	0.92
ACOATA	0.92
ACODA	0.92
ACOLIPAtex	0.92
ACONIs	0.92
ACONMT	0.92
ACONTa	0.9
ACONTb	0.9
ACOTA	0.92
ACPS1	0.92
ACS	0.92
ACSERtex	0.92
ACSERtpp	0.92
ACt2rpp	0.63
ACt4pp	0.92
ACtex	0.63
ADA	0.92
ADCL	0
ADCS	0
ADD	0.92
ADEt2rpp	0.92
ADEtex	0.92
ADK1	0.92
ADK3	0.92
ADK4	0.92
ADMDC	0.92
ADNCYC	0.92
ADNK1	0.92
ADNUC	0.92
ADNt2pp	0.92
ADNt2rpp	0.92
ADNtex	0.92
ADOCBIK	0.92
ADOCBLS	0.92
ADOCBLabcpp	0.92
ADOCBLtonex	0.92
ADPRDP	0.92
ADPT	0.92
ADSK	0.92
ADSL1r	0
ADSL2r	0.92
ADSS	0
AGDC	0.82
AGM3PA	0.92
AGM3PApp	0.92
AGM3PH	0.92
AGM3Pt2pp	0.92
AGM4PA	0.92
AGM4PApp	0.92
AGM4PCP	0.92
AGM4PCPpp	0.92
AGM4PH	0.92
AGM4Pt2pp	0.92
AGMH	0.92
AGMHE	0.92
AGMT	0.92
AGMt2pp	0.92
AGMtex	0.92
AGPAT120	0.92
AGPAT140	0.92
AGPAT141	0.92
AGPAT160	0
AGPAT161	0
AGPAT180	0.92
AGPAT181	0.92
AGPR	0.92
AGt3	0.92
AHCYSNS	0
AICART	0.92
AIRC2	0.92
AIRC3	0.92
AKGDH	0.92
AKGt2rpp	0.92
AKGtex	0.92
ALAALAD	0.92
ALAALAabcpp	0.92
ALAALAr	0
ALAALAtex	0.92
ALAGLUE	0.92
ALAR	0
ALATA_D2	0.92
ALATA_L	0.92
ALATA_L2	0.92
ALATRS	0.92
ALAabcpp	0.92
ALAt2pp	0.92
ALAt4pp	0.92
ALAtex	0.91
ALCD19	0.92
ALCD2x	0.71
ALDD19x	0.92
ALDD2x	0.92
ALDD2y	0.92
ALDD3y	0.92
ALDD4	0.92
ALLK	0.92
ALLPI	0.92
ALLTAMH	0.9
ALLTN	0.9
ALLTNt2rpp	0.9
ALLTNtex	0.9
ALLULPE	0.92
ALLabcpp	0.92
ALLtex	0.92
ALPATE160pp	0.92
ALPATG160pp	0.92
ALR2	0.92
ALR4x	0.92
ALTRH	0.92
AM3PA	0.92
AM4PA	0.92
AM4PCP	0.92
AMALT1	0.92
AMALT2	0.92
AMALT3	0.92
AMALT4	0.92
AMANAPEr	0.86
AMANK	0.86
AMAOTr	0.92
AMMQLT8	0.92
AMPMS2	0.92
AMPN	0.92
AMPTASECG	0.92
AMPTASEPG	0.92
AMPtex	0.92
ANHGMtex	0.92
ANHMK	0.92
ANPRT	0
ANS	0
AOBUTDs	0.92
AOXSr	0.92
AP4AH	0.92
AP5AH	0.92
APRAUR	0
ARAI	0.89
ARBTNR1	0.92
ARBTNR2	0.92
ARBTNR3	0.92
ARBTNabcpp	0.92
ARBTNexs	0.92
ARBTNtex	0.92
ARBTNtonex	0.92
ARBTNtpp	0.92
ARBabcpp	0.92
ARBt2rpp	0.91
ARBt3ipp	0.92
ARBtex	0.89
ARGAGMt7pp	0.92
ARGDC	0.92
ARGDCpp	0.92
ARGORNt7pp	0.92
ARGSL	0.92
ARGSS	0.92
ARGTRS	0.92
ARGabcpp	0.92
ARGt3pp	0.92
ARGtex	0.9
ASAD	0
ASCBPL	0.92
ASCBptspp	0.92
ASCBtex	0.92
ASNN	0.92
ASNNpp	0.92
ASNS1	0.92
ASNS2	0.92
ASNTRS	0.92
ASNabcpp	0.92
ASNt2rpp	0.92
ASNtex	0.91
ASO3t8pp	0.92
ASO3tex	0.92
ASP1DC	0.92
ASPCT	0.92
ASPK	0
ASPO3	0.92
ASPO4	0.92
ASPO5	0.92
ASPO6	0.92
ASPT	0.92
ASPTA	0.92
ASPTRS	0.92
ASPabcpp	0.92
ASPt2_2pp	0.92
ASPt2_3pp	0.92
ASPt2pp	0.92
ASPtex	0.92
ASR	0.92
AST	0.92
ATHRDHr	0.92
ATPHs	0.92
ATPM	1.02
ATPPRT	0.92
ATPS4rpp	0.86
BALAt2pp	0.92
BALAtex	0.92
BETALDHx	0.92
BETALDHy	0.92
BPNT	0.92
BSORx	0.92
BSORy	0.92
BTS4	0.92
BUTCT	0.92
BUTSO3abcpp	0.92
BUTSO3tex	0.92
BUTt2rpp	0.92
BUTtex	0.92
CA2t3pp	0.92
CA2tex	0
CADVtpp	0.92
CAT	0.92
CAt6pp	0
CBIAT	0.92
CBItonex	0.92
CBIuabcpp	0.92
CBL1abcpp	0.92
CBL1tonex	0.92
CBLAT	0.92
CBMKr	0.92
CBPS	0.92
CD2abcpp	0.92
CD2t3pp	0.92
CD2tex	0.92
CD2tpp	0.92
CDAPPA120	0.92
CDAPPA140	0.92
CDAPPA141	0.92
CDAPPA160	0.92
CDAPPA161	0.92
CDAPPA180	0.92
CDAPPA181	0.92
CDPMEK	0
CFAS160E	0.92
CFAS160G	0.92
CFAS180E	0.92
CFAS180G	0.92
CGLYabcpp	0.92
CGLYtex	0.92
CHLabcpp	0.92
CHLt2pp	0.92
CHLtex	0.92
CHORM	0
CHORS	0
CHRPL	0
CINNDO	0.92
CITL	0.9
CITt7pp	0.92
CITtex	0.92
CLIPAtex	0.92
CLPNH120pp	0.92
CLPNH140pp	0.92
CLPNH141pp	0.92
CLPNH160pp	0.92
CLPNH161pp	0.92
CLPNH180pp	0.92
CLPNH181pp	0.92
CLPNS120pp	0.92
CLPNS140pp	0.92
CLPNS141pp	0.92
CLPNS160pp	0.92
CLPNS161pp	0.92
CLPNS180pp	0.92
CLPNS181pp	0.92
CLt3_2pp	0
CLtex	0
CMPN	0.92
CMPtex	0.92
CO2tex	0.77
CO2tpp	0.77
COBALT2abcpp	0.92
COBALT2t3pp	0.92
COBALT2tex	0
COBALT2tpp	0
COLIPAabcpp	0.92
COLIPAtex	0.92
CPGNR1	0.92
CPGNR2	0.92
CPGNR3	0.92
CPGNUtex	0.92
CPGNUtpp	0.92
CPGNabcpp	0.92
CPGNexs	0.92
CPGNtonex	0.92
CPPPGO	0.92
CPPPGO2	0
CRNBTCT	0.92
CRNCAL2	0.92
CRNCAR	0.92
CRNCBCT	0.92
CRNCDH	0.92
CRNDCAL2	0.92
CRNDabcpp	0.92
CRNDt2rpp	0.92
CRNabcpp	0.92
CRNt2rpp	0.92
CRNt7pp	0.92
CRNt8pp	0.92
CRNtex	0.92
CS	0.92
CSND	0.92
CSNt2pp	0.92
CSNtex	0.92
CTBTCAL2	0.92
CTBTabcpp	0.92
CTBTt2rpp	0.92
CTPS2	0
CU1Opp	0.92
CU1abcpp	0.92
CU2abcpp	0.92
CU2tex	0
CU2tpp	0
CUt3	0.92
CUtex	0.92
CYANST	0.92
CYANSTpp	0.92
CYANtex	0.92
CYNTAH	0.92
CYNTt2pp	0.92
CYNTtex	0.92
CYSDDS	0.92
CYSDS	0.92
CYSDabcpp	0.92
CYSDtex	0.92
CYSS	0.92
CYSSADS	0.92
CYSTL	0.92
CYSTRS	0.92
CYSabc2pp	0.92
CYSabcpp	0.91
CYStex	0.91
CYStpp	0.92
CYTBD2pp	0.92
CYTBDpp	0.92
CYTBO3_4pp	0.92
CYTD	0.92
CYTDH	0.92
CYTDK2	0.92
CYTDt2pp	0.92
CYTDt2rpp	0.92
CYTDtex	0.92
CYTK1	0.91
CYTK2	0.92
DAAD	0.92
DADA	0.92
DADK	0.92
DADNt2pp	0.92
DADNtex	0.92
DAGK120	0.92
DAGK140	0.92
DAGK141	0.92
DAGK160	0.92
DAGK161	0.92
DAGK180	0.92
DAGK181	0.92
DALAt2pp	0.92
DALAtex	0.92
DAMPtex	0.92
DAPAL	0.92
DAPDC	0.92
DAPE	0
DAPabcpp	0.92
DAPtex	0.92
DASYN120	0.92
DASYN140	0.92
DASYN141	0.92
DASYN160	0
DASYN161	0
DASYN180	0.92
DASYN181	0.92
DATPHs	0.92
DB4PS	0
DBTS	0.92
DCAtex	0.92
DCMPtex	0.92
DCTPD	0.92
DCYTD	0.88
DCYTt2pp	0.88
DCYTtex	0.88
DDCAtexi	0.92
DDGALK	0.89
DDGLCNt2rpp	0.92
DDGLCNtex	0.92
DDGLK	0.89
DDPA	0
DDPGALA	0.89
DGK1	0.92
DGMPtex	0.92
DGSNt2pp	0.92
DGSNtex	0.92
DHAD1	0.92
DHAD2	0.92
DHAPT	0.92
DHAtex	0.92
DHAtpp	0.92
DHBD	0.92
DHBS	0.92
DHBSH	0.92
DHCIND	0.92
DHCINDO	0.92
DHDPRy	0
DHDPS	0
DHFR	0
DHFS	0
DHNAOT4	0.92
DHNPA2	0
DHORD2	0.92
DHORD5	0.92
DHORTS	0.92
DHPPD	0.92
DHPPDA2	0
DHPS2	0
DHPTDCs	0
DHPTPE	0.92
DHQS	0
DHQTi	0
DIMPtex	0.92
DINSt2pp	0.92
DINStex	0.92
DKGLCNR1	0.92
DKGLCNR2x	0.92
DKGLCNR2y	0.92
DKMPPD	0.92
DKMPPD3	0.92
DMATT	0
DMPPS	0.92
DMQMT	0.92
DMSOR1	0.92
DMSOR1pp	0.92
DMSOR2	0.92
DMSOR2pp	0.92
DMSOtex	0.92
DMStex	0.92
DM_4HBA	0.92
DM_5DRIB	0
DM_AACALD	0.92
DM_HMFURN	0
DM_OXAM	0.92
DNMPPA	0
DNTPPA	0
DOGULNR	0.92
DOPAtex	0.92
DPCOAK	0
DPR	0.92
DRPA	0.88
DSBAO1	0.92
DSBAO2	0.92
DSBCGT	0.92
DSBDR	0.92
DSBGGT	0.92
DSERDHr	0.92
DSERt2pp	0.92
DSERtex	0.92
DTMPK	0
DTMPtex	0.92
DUMPtex	0.92
DURIK1	0.92
DURIPP	0.9
DURIt2pp	0.92
DURItex	0.92
DUTPDP	0.92
DXPRIi	0
DXPS	0
DXYLK	0.92
D_LACt2pp	0.92
D_LACtex	0.92
E4PD	0
EAR100x	0.92
EAR100y	0.92
EAR120x	0.92
EAR120y	0.92
EAR121x	0.92
EAR121y	0.92
EAR140x	0.92
EAR140y	0.92
EAR141x	0.92
EAR141y	0.92
EAR160x	0.92
EAR160y	0.92
EAR161x	0.92
EAR161y	0.92
EAR180x	0.92
EAR180y	0.92
EAR181x	0.92
EAR181y	0.92
EAR40x	0.92
EAR40y	0.92
EAR60x	0.92
EAR60y	0.92
EAR80x	0.92
EAR80y	0.92
ECA4COLIPAtex	0.92
ECA4OALpp	0.92
ECAP1pp	0.92
ECAP2pp	0.92
ECAP3pp	0.92
ECAtpp	0.92
ECOAH1	0.92
ECOAH2	0.92
ECOAH3	0.92
ECOAH4	0.92
ECOAH5	0.92
ECOAH6	0.92
ECOAH7	0.92
ECOAH8	0.92
EDA	0.88
EDD	0.92
EDTXS1	0.92
EDTXS2	0.92
EDTXS3	0.92
EDTXS4	0.92
ENLIPAtex	0.92
ENO	0.39
ENTCS	0.92
ENTERES	0.92
ENTERES2	0.92
ETHAAL	0.92
ETHAt2pp	0.92
ETHAtex	0.92
ETHSO3abcpp	0.92
ETHSO3tex	0.92
ETOHt2rpp	0.71
ETOHtex	0.71
F6PA	0.92
F6PP	0.92
F6Pt6_2pp	0.92
F6Ptex	0.92
FA100ACPHi	0.92
FA120ACPHi	0.92
FA140ACPHi	0.92
FA141ACPHi	0.92
FA160ACPHi	0.92
FA161ACPHi	0.92
FA80ACPHi	0.92
FACOAE100	0.92
FACOAE120	0.92
FACOAE140	0.92
FACOAE141	0.92
FACOAE160	0.92
FACOAE161	0.92
FACOAE180	0.92
FACOAE181	0.92
FACOAE60	0.92
FACOAE80	0.92
FACOAL100t2pp	0.92
FACOAL120t2pp	0.92
FACOAL140t2pp	0.92
FACOAL141t2pp	0.92
FACOAL160t2pp	0.92
FACOAL161t2pp	0.92
FACOAL180t2pp	0.92
FACOAL181t2pp	0.92
FACOAL60t2pp	0.92
FACOAL80t2pp	0.92
FADRx	0.92
FADRx2	0.92
FALDH2	0.92
FALDtex	0.92
FALDtpp	0.92
FALGTHLs	0.92
FBA	0.92
FBP	0.92
FCI	0.9
FCLK	0.9
FCLPA	0.9
FCLT	0
FDH4pp	0.92
FDH5pp	0.92
FDMO	0.92
FDMO2	0.92
FDMO3	0.92
FDMO4	0.92
FDMO6	0.92
FE2abcpp	0.92
FE2t2pp	0.92
FE2t3pp	0.92
FE2tex	0.92
FE2tpp	0.92
FE3DCITabcpp	0.92
FE3DCITtonex	0.92
FE3DHBZR	0.92
FE3DHBZSabcpp	0.92
FE3DHBZStonex	0.92
FE3HOXR1	0.92
FE3HOXR2	0.92
FE3HOXR3	0.92
FE3HOXUtex	0.92
FE3HOXUtpp	0.92
FE3HOXabcpp	0.92
FE3HOXexs	0.92
FE3HOXtonex	0.92
FE3Ri	0.92
FE3abcpp	0.92
FE3tex	0.92
FECRMR1	0.92
FECRMR2	0.92
FECRMR3	0.92
FECRMUtex	0.92
FECRMUtpp	0.92
FECRMabcpp	0.92
FECRMexs	0.92
FECRMtonex	0.92
FEENTERR1	0.92
FEENTERR2	0.92
FEENTERR3	0.92
FEENTERabcpp	0.92
FEENTERexs	0.92
FEENTERtex	0.92
FEENTERtonex	0.92
FEENTERtpp	0.92
FEOXAMR1	0.92
FEOXAMR2	0.92
FEOXAMR3	0.92
FEOXAMUtex	0.92
FEOXAMUtpp	0.92
FEOXAMabcpp	0.92
FEOXAMexs	0.92
FEOXAMtonex	0.92
FEROpp	0.92
FFSD	0.92
FHL	0.77
FLDR	0.92
FLVR	0.92
FLVRx	0.92
FMETTRS	0.92
FMNAT	0
FMNRx	0.92
FMNRx2	0.92
FORt2pp	0.92
FORtex	0.92
FORtppi	0.92
FRD2	0.92
FRD3	0.92
FRUK	0.92
FRULYSDG	0.92
FRULYSE	0.92
FRULYSK	0.92
FRULYSt2pp	0.92
FRULYStex	0.92
FRUURt2rpp	0.92
FRUURtex	0.92
FRUpts2pp	0.92
FRUptspp	0.92
FRUtex	0.88
FTHFD	0.92
FUCtex	0.9
FUCtpp	0.9
FUM	0.92
FUMt2_2pp	0.92
FUMt2_3pp	0.92
FUMtex	0.92
G1PACT	0
G1PPpp	0.92
G1PTT	0.92
G1Ptex	0.92
G1SAT	0
G2PPpp	0.92
G3PAT120	0.92
G3PAT140	0.92
G3PAT141	0.92
G3PAT160	0
G3PAT161	0
G3PAT180	0.92
G3PAT181	0.92
G3PCabcpp	0.92
G3PCtex	0.92
G3PD2	0
G3PD5	0.92
G3PD6	0.92
G3PD7	0.92
G3PEabcpp	0.92
G3PEtex	0.92
G3PGabcpp	0.92
G3PGtex	0.92
G3PIabcpp	0.92
G3PItex	0.92
G3PSabcpp	0.92
G3PStex	0.92
G3PT	0.92
G5SADs	0.92
G5SD	0.92
G6PDA	0.82
G6PDH2r	0.92
G6PP	0.92
G6Pt6_2pp	0.92
G6Ptex	0.92
GAL1PPpp	0.92
GAL1Ptex	0.92
GALBDtex	0.92
GALCTD	0.92
GALCTLO	0.92
GALCTND	0.89
GALCTNLt2pp	0.92
GALCTNLtex	0.92
GALCTNt2pp	0.89
GALCTNtex	0.89
GALCTt2rpp	0.92
GALCTtex	0.92
GALKr	0.8
GALM2pp	0.92
GALS3	0.84
GALT1	0.92
GALTptspp	0.88
GALTtex	0.88
GALURt2rpp	0.92
GALURtex	0.92
GALUi	0.92
GALabcpp	0.92
GALt2pp	0.91
GALtex	0.88
GAM6Pt6_2pp	0.92
GAMAN6Ptex	0.92
GAMptspp	0.92
GAMtex	0.92
GAPD	0.18
GARFT	0.92
GART	0.92
GBBTNtex	0.92
GCALDD	0
GDMANE	0.92
GDPDPK	0.92
GDPMNH	0.92
GDPMNP	0.92
GDPtex	0.92
GF6PTA	0.92
GGGABADr	0.92
GGGABAH	0.92
GGPTRCO	0.92
GGPTRCS	0.92
GHMT2r	0.91
GK1	0
GLBRAN2	0.92
GLCATr	0.92
GLCDpp	0.92
GLCNt2rpp	0.89
GLCNtex	0.89
GLCP	0.92
GLCP2	0.92
GLCRAL	0.89
GLCRD	0.89
GLCRt2rpp	0.89
GLCRtex	0.89
GLCS1	0.92
GLCTR1	0.92
GLCTR2	0.92
GLCTR3	0.92
GLCUR1Ptex	0.92
GLCURt2rpp	0.88
GLCURtex	0.88
GLCabcpp	0.92
GLCptspp	0.92
GLCt2pp	0.92
GLCtex	0.92
GLCtexi	0.92
GLDBRAN2	0.92
GLGC	0.92
GLNS	0.92
GLNTRS	0.92
GLNabcpp	0.92
GLNtex	0.9
GLTPD	0.88
GLU5K	0.92
GLUABUTt7pp	0.92
GLUCYS	0.92
GLUDC	0.92
GLUDy	0.92
GLUN	0.92
GLUNpp	0.92
GLUPRT	0.92
GLUR	0
GLUSy	0.92
GLUTRR	0
GLUTRS	0
GLUabcpp	0.92
GLUt2rpp	0.92
GLUt4pp	0.92
GLUtex	0.9
GLXCL	0.92
GLYALDtex	0.92
GLYALDtpp	0.92
GLYAT	0.92
GLYBabcpp	0.92
GLYBt2pp	0.92
GLYBtex	0.92
GLYC2Ptex	0.92
GLYC3Pabcpp	0.92
GLYC3Pt6pp	0.92
GLYC3Ptex	0.92
GLYCAt2rpp	0.92
GLYCAtex	0.92
GLYCDx	0.92
GLYCK	0.92
GLYCK2	0.92
GLYCL	0.92
GLYCLTDx	0.92
GLYCLTDy	0.92
GLYCLTt2rpp	0.92
GLYCLTt4pp	0.92
GLYCLTtex	0.92
GLYCTO2	0.92
GLYCTO3	0.92
GLYCTO4	0.92
GLYCtex	0.92
GLYCtpp	0.92
GLYK	0.92
GLYOX3	0.92
GLYTRS	0.92
GLYt2pp	0.92
GLYt4pp	0.92
GLYtex	0.92
GMAND	0.92
GMHEPAT	0.92
GMHEPK	0.92
GMHEPPA	0.92
GMPR	0.92
GMPS2	0
GMPtex	0.92
GND	0.92
GNK	0.89
GOFUCR	0.92
GP4GH	0.92
GPDDA1	0.92
GPDDA1pp	0.92
GPDDA2	0.92
GPDDA2pp	0.92
GPDDA3	0.92
GPDDA3pp	0.92
GPDDA4	0.92
GPDDA4pp	0.92
GPDDA5	0.92
GPDDA5pp	0.92
GRTT	0
GRXR	0.92
GSNK	0.92
GSNt2pp	0.92
GSNtex	0.92
GSPMDA	0.92
GSPMDS	0.92
GTHOXtex	0.92
GTHOr	0.92
GTHRDHpp	0.92
GTHRDabc2pp	0.92
GTHRDabcpp	0.92
GTHRDtex	0.92
GTHS	0.92
GTPCI	0
GTPCII2	0
GTPDPDP	0.92
GTPDPK	0.92
GTPHs	0.92
GTPtex	0.92
GUAD	0.92
GUAPRT	0.92
GUAt2pp	0.92
GUAtex	0.92
GUAtpp	0.92
GUI1	0.88
GUI2	0.92
GUR1PPpp	0.92
H2O2tex	0.92
H2Otex	0.78
H2Otpp	0.79
H2SO	0.92
H2St1pp	0.92
H2Stex	0.92
H2tex	0.77
H2tpp	0.77
HACD1i	0.92
HACD2i	0.92
HACD3i	0.92
HACD4i	0.92
HACD5i	0.92
HACD6i	0.92
HACD7i	0.92
HACD8i	0.92
HBZOPT	0
HCINNMt2rpp	0.92
HCINNMtex	0.92
HCO3E	0
HCYSMT	0.92
HCYSMT2	0.92
HDCAtexi	0.92
HDCEAtexi	0.92
HDCOAI	0.92
HEMEOS	0.92
HEPK1	0.92
HEPK2	0.92
HEPT1	0.92
HEPT2	0.92
HEPT3	0.92
HEPT4	0.92
HETZK	0.92
HEX1	0.92
HEX4	0.92
HEX7	0.92
HEXt2rpp	0.92
HG2abcpp	0.92
HG2t3pp	0.92
HG2tex	0.92
HISTD	0.92
HISTP	0.92
HISTRS	0.92
HISabcpp	0.92
HISt2rpp	0.92
HIStex	0.91
HKNDDH	0.92
HKNTDH	0.92
HMBS	0
HMPK1	0.92
HOMt2pp	0.92
HOMtex	0.92
HOPNTAL	0.92
HPPK2	0
HPPPNDO	0.92
HPPPNt2rpp	0.92
HPPPNtex	0.92
HPYRI	0.92
HPYRRx	0.92
HPYRRy	0.92
HSDy	0.92
HSK	0.92
HSST	0.92
HSTPT	0.92
HXAND	0.92
HXAtex	0.92
HXCT	0.92
HXPRT	0.92
HYD1pp	0.92
HYD2pp	0.92
HYD3pp	0.92
HYPOE	0.92
HYXNtex	0.92
HYXNtpp	0.92
Htex	0.83
ICDHyr	0.9
ICHORS	0.92
ICHORSi	0.92
ICHORT	0.92
ICL	0.92
IDOND	0.92
IDOND2	0.92
IDONt2rpp	0.92
IDONtex	0.92
IG3PS	0.92
IGPDH	0.92
IGPS	0
ILETA	0.92
ILETRS	0.92
ILEabcpp	0.92
ILEt2rpp	0.92
ILEtex	0.91
IMPC	0.92
IMPD	0.92
IMPtex	0.92
INDOLEt2pp	0.92
INDOLEt2rpp	0.92
INDOLEtex	0.92
INOSTt4pp	0.92
INSH	0.92
INSK	0.92
INSTtex	0.92
INSt2pp	0.92
INSt2rpp	0.92
INStex	0.88
IPDDI	0.92
IPDPS	0.92
IPMD	0.92
IPPMIa	0.92
IPPMIb	0.92
IPPS	0.92
ISETACabcpp	0.92
ISETACtex	0.92
K2L4Aabcpp	0
K2L4Atex	0
KARA1	0.92
KARA2	0.92
KAS14	0.92
KAS15	0.92
KAT1	0.92
KAT2	0.92
KAT3	0.92
KAT4	0.92
KAT5	0.92
KAT6	0.92
KAT7	0.92
KAT8	0.92
KDOCT2	0
KDOPP	0
KDOPS	0
KG6PDC	0.92
Kabcpp	0.92
Kt2pp	0.92
Kt3pp	0.92
Ktex	0
LA4NTpp	0.92
LACZ	0.92
LACZpp	0.92
LADGMDH	0.92
LALDO2x	0.92
LALGP	0.92
LCADi	0.92
LCARR	0.92
LCARS	0.9
LCTSt3ipp	0.92
LCTStex	0.92
LCTStpp	0.92
LDH_D	0.92
LDH_D2	0.92
LEUTAi	0.92
LEUTRS	0.92
LEUabcpp	0.92
LEUt2rpp	0.92
LEUtex	0.91
LGTHL	0.92
LIPACabcpp	0.92
LIPAHT2ex	0.92
LIPAHTex	0.92
LIPAabcpp	0.92
LIPAtex	0.92
LPADSS	0
LPLIPAL1A120pp	0.92
LPLIPAL1A140pp	0.92
LPLIPAL1A141pp	0.92
LPLIPAL1A160pp	0.92
LPLIPAL1A161pp	0.92
LPLIPAL1A180pp	0.92
LPLIPAL1A181pp	0.92
LPLIPAL1E120pp	0.92
LPLIPAL1E140pp	0.92
LPLIPAL1E141pp	0.92
LPLIPAL1E160pp	0.92
LPLIPAL1E161pp	0.92
LPLIPAL1E180pp	0.92
LPLIPAL1E181pp	0.92
LPLIPAL1G120pp	0.92
LPLIPAL1G140pp	0.92
LPLIPAL1G141pp	0.92
LPLIPAL1G160pp	0.92
LPLIPAL1G161pp	0.92
LPLIPAL1G180pp	0.92
LPLIPAL1G181pp	0.92
LPLIPAL2A120	0.92
LPLIPAL2A140	0.92
LPLIPAL2A141	0.92
LPLIPAL2A160	0.92
LPLIPAL2A161	0.92
LPLIPAL2A180	0.92
LPLIPAL2A181	0.92
LPLIPAL2ATE120	0.92
LPLIPAL2ATE140	0.92
LPLIPAL2ATE141	0.92
LPLIPAL2ATE160	0.92
LPLIPAL2ATE161	0.92
LPLIPAL2ATE180	0.92
LPLIPAL2ATE181	0.92
LPLIPAL2ATG120	0.92
LPLIPAL2ATG140	0.92
LPLIPAL2ATG141	0.92
LPLIPAL2ATG160	0.92
LPLIPAL2ATG161	0.92
LPLIPAL2ATG180	0.92
LPLIPAL2ATG181	0.92
LPLIPAL2E120	0.92
LPLIPAL2E140	0.92
LPLIPAL2E141	0.92
LPLIPAL2E160	0.92
LPLIPAL2E161	0.92
LPLIPAL2E180	0.92
LPLIPAL2E181	0.92
LPLIPAL2G120	0.92
LPLIPAL2G140	0.92
LPLIPAL2G141	0.92
LPLIPAL2G160	0.92
LPLIPAL2G161	0.92
LPLIPAL2G180	0.92
LPLIPAL2G181	0.92
LSERDHr	0.92
LYSDC	0.92
LYSTRS	0.92
LYSabcpp	0.92
LYSt2pp	0.92
LYSt3pp	0.92
LYStex	0.91
LYXI	0.92
LYXt2pp	0.92
LYXtex	0.92
L_LACD2	0.92
L_LACD3	0.92
L_LACt2rpp	0.92
L_LACtex	0.92
M1PD	0.88
MACPD	0.92
MALDDH	0.92
MALDt2_2pp	0.92
MALDtex	0.92
MALS	0.92
MALTATr	0.92
MALTHXabcpp	0.92
MALTHXtexi	0.92
MALTPTabcpp	0.92
MALTPTtexi	0.92
MALTTRabcpp	0.92
MALTTRtexi	0.92
MALTTTRabcpp	0.92
MALTTTRtexi	0.92
MALTabcpp	0.84
MALTptspp	0.92
MALTtexi	0.84
MALt2_2pp	0.92
MALt2_3pp	0.92
MALtex	0.92
MAN1PT2	0.92
MAN6PI	0.91
MAN6Pt6_2pp	0.92
MAN6Ptex	0.92
MANAO	0.88
MANGLYCptspp	0.92
MANGLYCtex	0.92
MANPGH	0.92
MANptspp	0.88
MANtex	0.88
MCITD	0.92
MCITL2	0.92
MCITS	0.92
MCOATA	0
MCPST	0.92
MCTP1App	0
MCTP1Bpp	0.92
MCTP2App	0.92
MDDCP1pp	0.92
MDDCP2pp	0.92
MDDCP3pp	0.92
MDDCP4pp	0.92
MDDCP5pp	0.92
MDDEP1pp	0.92
MDDEP2pp	0.92
MDDEP3pp	0.92
MDDEP4pp	0.92
MDH	0.92
MDH2	0.92
MDH3	0.92
MDRPD	0.92
ME1	0.92
ME2	0.92
MECDPDH2	0
MECDPS	0
MELIBt2pp	0.84
MELIBt3ipp	0.92
MELIBtex	0.84
MEPCT	0
METAT	0
METDabcpp	0.92
METDtex	0.92
METOX1s	0.92
METOX2s	0.92
METS	0
METSOX1abcpp	0.92
METSOX1tex	0.92
METSOX2abcpp	0.92
METSOX2tex	0.92
METSOXR1	0.92
METSOXR2	0.92
METTRS	0.92
METabcpp	0.92
METtex	0.92
MG2t3_2pp	0.92
MG2tex	0
MG2tpp	0.92
MG2uabcpp	0.92
MGSA	0.92
MI1PP	0.92
MICITD	0.92
MINOHPtexi	0.92
MLDCP1App	0.92
MLDCP1Bpp	0.92
MLDCP2App	0.92
MLDCP2Bpp	0.92
MLDCP3App	0.92
MLDEP1pp	0.92
MLDEP2pp	0.92
MLTG1	0.92
MLTG2	0.92
MLTG3	0.92
MLTG4	0.92
MLTG5	0.92
MLTGY1pp	0.92
MLTGY2pp	0.92
MLTGY3pp	0.92
MLTGY4pp	0.92
MLTP1	0.92
MLTP2	0.92
MLTP3	0.92
MMCD	0.92
MME	0.92
MMETt2pp	0.92
MMETtex	0.92
MMM2	0.92
MN2t3pp	0.92
MN2tpp	0.92
MN6PP	0.92
MNLptspp	0.88
MNLtex	0.88
MNNH	0.88
MNt2pp	0.92
MNtex	0
MOAT	0
MOAT2	0
MOAT3C	0.92
MOBDabcpp	0
MOBDtex	0
MOHMT	0.92
MPTG	0
MPTG2	0.92
MSO3abcpp	0.92
MSO3tex	0.92
MTAN	0.92
MTHFC	0.92
MTHFD	0.92
MTHFR2	0
MTRI	0.92
MTRK	0.92
MTRPOX	0.92
N2Otex	0.92
N2Otpp	0.92
NACODA	0.92
NACtex	0.92
NACtpp	0.92
NADDP	0.92
NADH10	0.92
NADH16pp	0.92
NADH17pp	0.92
NADH18pp	0.92
NADH5	0.92
NADH9	0.92
NADK	0
NADN	0.92
NADPHQR2	0.92
NADPHQR3	0.92
NADPHQR4	0.92
NADPPPS	0.92
NADS1	0
NADTRHD	0.92
NAMNPP	0.92
NAt3_1p5pp	0.92
NAt3_2pp	0.92
NAt3pp	0.92
NAtex	0.92
NDPK1	0.92
NDPK2	0
NDPK3	0.92
NDPK4	0
NDPK5	0.92
NDPK6	0.92
NDPK7	0.92
NDPK8	0.92
NH4tex	0.83
NH4tpp	0.84
NHFRBO	0.92
NI2abcpp	0.92
NI2t3pp	0.92
NI2tex	0.92
NI2tpp	0.92
NI2uabcpp	0.92
NMNAT	0.92
NMNDA	0.92
NMNN	0.92
NMNPtpp	0.92
NMNt7pp	0.92
NMNtex	0.92
NNAM	0.92
NNATr	0
NNDMBRT	0.92
NNDPR	0
NO2t2rpp	0.92
NO2tex	0.92
NO3R1bpp	0.92
NO3R1pp	0.92
NO3R2bpp	0.92
NO3R2pp	0.92
NO3t7pp	0.92
NO3tex	0.92
NODOx	0.92
NODOy	0.92
NOtex	0.92
NOtpp	0.92
NPHS	0.92
NTD1	0.92
NTD10	0.92
NTD10pp	0.92
NTD11	0.92
NTD11pp	0.92
NTD12	0.92
NTD12pp	0.92
NTD1pp	0.92
NTD2	0.92
NTD2pp	0.92
NTD3	0.92
NTD3pp	0.92
NTD4	0.92
NTD4pp	0.92
NTD5	0.92
NTD5pp	0.92
NTD6	0.92
NTD6pp	0.92
NTD7	0.92
NTD7pp	0.92
NTD8	0.92
NTD8pp	0.92
NTD9	0.92
NTD9pp	0.92
NTP1	0.92
NTP10	0.92
NTP11	0.92
NTP12	0.92
NTP3	0.92
NTP3pp	0.92
NTP5	0.92
NTPP1	0.92
NTPP10	0.92
NTPP11	0.92
NTPP2	0.92
NTPP3	0.92
NTPP4	0.92
NTPP5	0.92
NTPP6	0.92
NTPP7	0.92
NTPP8	0.92
NTPP9	0.92
NTPTP1	0.92
NTPTP2	0.92
NTRIR2x	0.92
NTRIR3pp	0.92
NTRIR4pp	0.92
O16A4COLIPAtex	0.92
O16A4Lpp	0.92
O16AP1pp	0.92
O16AP2pp	0.92
O16AP3pp	0.92
O16AT	0.92
O16AUNDtpp	0.92
O16GALFT	0.92
O16GLCT1	0.92
O16GLCT2	0.92
O2Stex	0.92
O2tex	0.92
O2tpp	0.92
OAADC	0.92
OBTFL	0.92
OCBT	0.92
OCDCAtexi	0.92
OCDCEAtexi	0.92
OCTAtex	0.92
OCTDPS	0
ODECOAI	0.92
OHPBAT	0
OHPHM	0.92
OMBZLM	0.92
OMCDC	0.92
OMMBLHX	0.92
OMMBLHX3	0.92
OMPDC	0.92
OMPHHX	0.92
OMPHHX3	0.92
OP4ENH	0.92
OPHBDC	0
OPHHX	0.92
OPHHX3	0
ORNDC	0.92
ORNabcpp	0.92
ORNtex	0.92
OROTt2_2pp	0.92
OROTtex	0.92
ORPT	0.92
OXAMTC	0.92
OXGDC2	0.92
P5CD	0.92
P5CR	0.92
PA120abcpp	0.92
PA140abcpp	0.92
PA141abcpp	0.92
PA160abcpp	0.92
PA161abcpp	0.92
PA180abcpp	0.92
PA181abcpp	0.92
PACALDt2rpp	0.92
PACALDtex	0.92
PACCOAL	0.92
PANTS	0.92
PAPA120	0.92
PAPA120pp	0.92
PAPA140	0.92
PAPA140pp	0.92
PAPA141	0.92
PAPA141pp	0.92
PAPA160	0.92
PAPA160pp	0.92
PAPA161	0.92
PAPA161pp	0.92
PAPA180	0.92
PAPA180pp	0.92
PAPA181	0.92
PAPA181pp	0.92
PAPPT3	0
PAPSR	0.92
PAPSR2	0.92
PDE1	0.92
PDH	0.92
PDX5PO2	0
PDX5POi	0.92
PDX5PS	0
PDXPP	0.92
PE120abcpp	0.92
PE140abcpp	0.92
PE141abcpp	0.92
PE160abcpp	0
PE161abcpp	0
PE180abcpp	0.92
PE181abcpp	0.92
PEAMNOpp	0.92
PEAMNtex	0.92
PERD	0
PETNT161pp	0.92
PETNT181pp	0.92
PFK	0.92
PFK_2	0.88
PFL	0.7
PG120abcpp	0.92
PG140abcpp	0.92
PG141abcpp	0.92
PG160abcpp	0.92
PG161abcpp	0.92
PG180abcpp	0.92
PG181abcpp	0.92
PGAMT	0
PGCD	0.92
PGI	0.88
PGK	0.18
PGL	0.92
PGLYCP	0.92
PGM	0.42
PGMT	0.88
PGP120abcpp	0.92
PGP140abcpp	0.92
PGP141abcpp	0.92
PGP160abcpp	0.92
PGP161abcpp	0.92
[truncated: 453 more rows]

## Sheet: Bloodstream
Reaction	Biomass
Ec_biomass_iAF1260_core_59p81M	0
Ec_biomass_iAF1260_wt_59p81M	0.29
ASPR	0.29
CHOGLYHY	0.29
TSULR	0.29
DBHYDDEH	0.29
3OXOCOAT	0.29
EX_arabo_D_e	0.29
ARABOtex	0.29
ARABOtpp	0.29
ARABODEHY	0.29
ALCD2z	0.29
PPDD	0.29
MMSAD2	0.29
5CMDECA	0.29
GALISO	0.29
PPCOAT	0.29
PEROSYN	0.29
FUCSYN	0.29
FUMHYD	0.29
TERED	0.29
SUCRtran	0.29
GT12DOG	0.29
HQNHO	0.29
UDPNAG4E	0.29
UREASE	0.29
PSUDS	0.29
THDPO	0.29
PFOR	0.29
GSHPO	0.29
PGGH	0.29
UNK4	0.29
HIBD	0.29
FMETDF	0.29
CHCOAL	0.29
LYSAM	0.29
GLYOX	0.29
Dhdpacoatex	0.29
Dhdpacoat2pp	0.29
EX_dhdpacoa_e	0.29
2HYOGS	0.29
KACOAT2	0.29
RHAMD	0.29
KDONI	0.29
MANISO	0.29
SELRED	0.29
SEHCCS	0.29
SHCHCS	0.29
2DG6P	0.29
N5GLMT	0.29
PYDG2	0.29
FMNP	0.29
CRBETR	0.29
6PGCNP	0.29
GALAMDA	0.29
XYLSD	0.29
RAC	0.29
FRUP	0.29
R15BPP	0.29
24DCOAR	0.29
DOGDH	0.29
DHMPTPS	0.29
FORCOAT	0.29
OXCOAC	0.29
GST	0.29
AHDODH	0.29
KACOAT	0.29
PHACOAO	0.29
ACOAH	0.29
HBCD	0.29
GLCTR4	0.29
BETA	0.29
EX_12ppd_R_e	0.29
EX_12ppd_S_e	0.29
EX_14glucan_e	0.29
EX_15dap_e	0.29
EX_23camp_e	0.29
EX_23ccmp_e	0.29
EX_23cgmp_e	0.29
EX_23cump_e	0.29
EX_23dappa_e	0.29
EX_26dap_M_e	0.29
EX_2ddglcn_e	0.29
EX_34dhpac_e	0.29
EX_3amp_e	0.29
EX_3cmp_e	0.29
EX_3gmp_e	0.29
EX_3hcinnm_e	0.29
EX_3hpppn_e	0.29
EX_3ump_e	0.29
EX_4abut_e	0.29
EX_4hoxpacd_e	0.29
EX_5dglcn_e	0.29
EX_LalaDgluMdapDala_e	0.29
EX_LalaDgluMdap_e	0.29
EX_ac_e	0.13
EX_acac_e	0.28
EX_acald_e	0.29
EX_acgal1p_e	0.29
EX_acgal_e	0.29
EX_acgam1p_e	0.29
EX_acgam_e	0.29
EX_acmana_e	0.29
EX_acmum_e	0.29
EX_acnam_e	0.29
EX_acolipa_e	0.29
EX_acser_e	0.29
EX_ade_e	0.29
EX_adn_e	0.23
EX_adocbl_e	0.29
EX_ag_e	0.29
EX_agm_e	0.29
EX_akg_e	0.27
EX_ala_B_e	0.29
EX_ala_D_e	0.29
EX_ala_L_e	0.29
EX_alaala_e	0.29
EX_all_D_e	0.29
EX_alltn_e	0.28
EX_amp_e	0.29
EX_anhgm_e	0.29
EX_arab_L_e	0.29
EX_arbtn_e	0.29
EX_arbtn_fe3_e	0.29
EX_arg_L_e	0.29
EX_ascb_L_e	0.29
EX_asn_L_e	0.28
EX_aso3_e	0.29
EX_asp_L_e	0.29
EX_but_e	0.29
EX_butso3_e	0.29
EX_ca2_e	0
EX_cbi_e	0.29
EX_cbl1_e	0.29
EX_cd2_e	0.29
EX_cgly_e	0.29
EX_chol_e	0.29
EX_cit_e	0.27
EX_cl_e	0
EX_cmp_e	0.29
EX_co2_e	0.22
EX_cobalt2_e	0
EX_colipa_e	0.29
EX_cpgn_e	0.29
EX_cpgn_un_e	0.29
EX_crn_e	0.29
EX_csn_e	0.29
EX_cu2_e	0
EX_cu_e	0.29
EX_cyan_e	0.29
EX_cynt_e	0.29
EX_cys_D_e	0.29
EX_cys_L_e	0.29
EX_cytd_e	0.29
EX_dad_2_e	0.29
EX_damp_e	0.29
EX_dca_e	0.29
EX_dcmp_e	0.29
EX_dcyt_e	0.29
EX_ddca_e	0.29
EX_dgmp_e	0.29
EX_dgsn_e	0.29
EX_dha_e	0.29
EX_dimp_e	0.29
EX_din_e	0.29
EX_dms_e	0.29
EX_dmso_e	0.29
EX_dopa_e	0.29
EX_dtmp_e	0.29
EX_dump_e	0.29
EX_duri_e	0.29
EX_eca4colipa_e	0.29
EX_enlipa_e	0.29
EX_enter_e	0.29
EX_etha_e	0.29
EX_ethso3_e	0.29
EX_etoh_e	0.28
EX_f6p_e	0.29
EX_fald_e	0.29
EX_fe2_e	0.29
EX_fe3_e	0
EX_fe3dcit_e	0.29
EX_fe3dhbzs_e	0.29
EX_fe3hox_e	0.29
EX_fe3hox_un_e	0.29
EX_fecrm_e	0.29
EX_fecrm_un_e	0.29
EX_feenter_e	0.29
EX_feoxam_e	0.29
EX_feoxam_un_e	0.29
EX_for_e	0.29
EX_fru_e	0.29
EX_frulys_e	0.29
EX_fruur_e	0.29
EX_fuc_L_e	0.29
EX_fum_e	0.28
EX_g1p_e	0.29
EX_g3pc_e	0.29
EX_g3pe_e	0.29
EX_g3pg_e	0.29
EX_g3pi_e	0.29
EX_g3ps_e	0.29
EX_g6p_e	0.29
EX_gal1p_e	0.29
EX_gal_bD_e	0.29
EX_gal_e	0.29
EX_galct_D_e	0.29
EX_galctn_D_e	0.29
EX_galctn_L_e	0.29
EX_galt_e	0.29
EX_galur_e	0.29
EX_gam6p_e	0.29
EX_gam_e	0.25
EX_gbbtn_e	0.29
EX_gdp_e	0.29
EX_glc_e	0.25
EX_glcn_e	0.29
EX_glcr_e	0.29
EX_glcur1p_e	0.29
EX_glcur_e	0.26
EX_gln_L_e	0.28
EX_glu_L_e	0.28
EX_gly_e	0.29
EX_glyald_e	0.29
EX_glyb_e	0.29
EX_glyc2p_e	0.29
EX_glyc3p_e	0.29
EX_glyc_R_e	0.29
EX_glyc_e	0.29
EX_glyclt_e	0.29
EX_gmp_e	0.29
EX_gsn_e	0.29
EX_gthox_e	0.29
EX_gthrd_e	0.29
EX_gtp_e	0.29
EX_gua_e	0.29
EX_h2_e	0.24
EX_h2o2_e	0.29
EX_h2o_e	0.15
EX_h2s_e	0.29
EX_h_e	0.29
EX_hacolipa_e	0.29
EX_halipa_e	0.29
EX_hdca_e	0.29
EX_hdcea_e	0.29
EX_hg2_e	0.29
EX_his_L_e	0.29
EX_hom_L_e	0.29
EX_hxa_e	0.29
EX_hxan_e	0.29
EX_idon_L_e	0.29
EX_ile_L_e	0.29
EX_imp_e	0.29
EX_indole_e	0.28
EX_inost_e	0.29
EX_ins_e	0.29
EX_isetac_e	0.29
EX_k_e	0
EX_kdo2lipid4_e	0.29
EX_lac_D_e	0.29
EX_lac_L_e	0.29
EX_lcts_e	0.29
EX_leu_L_e	0.29
EX_lipa_cold_e	0.29
EX_lipa_e	0.29
EX_lys_L_e	0.29
EX_lyx_L_e	0.29
EX_mal_D_e	0.29
EX_mal_L_e	0.29
EX_malt_e	0.29
EX_malthx_e	0.29
EX_maltpt_e	0.29
EX_malttr_e	0.29
EX_maltttr_e	0.29
EX_man6p_e	0.29
EX_man_e	0.29
EX_manglyc_e	0.29
EX_melib_e	0.29
EX_met_D_e	0.29
EX_met_L_e	0.29
EX_metsox_R_L_e	0.29
EX_metsox_S_L_e	0.29
EX_mg2_e	0
EX_minohp_e	0.29
EX_mmet_e	0.29
EX_mn2_e	0
EX_mnl_e	0.29
EX_mobd_e	0
EX_mso3_e	0.29
EX_n2o_e	0.29
EX_na1_e	0.29
EX_nac_e	0.29
EX_nh4_e	0.2
EX_ni2_e	0.29
EX_nmn_e	0.29
EX_no2_e	0.29
EX_no3_e	0.29
EX_no_e	0.29
EX_o16a4colipa_e	0.29
EX_o2_e	0.29
EX_o2s_e	0.29
EX_ocdca_e	0.29
EX_ocdcea_e	0.29
EX_octa_e	0.29
EX_orn_e	0.29
EX_orot_e	0.29
EX_pacald_e	0.29
EX_peamn_e	0.29
EX_phe_L_e	0.29
EX_pheme_e	0.29
EX_pi_e	0
EX_pnto_R_e	0.29
EX_ppa_e	0.29
EX_ppal_e	0.29
EX_pppn_e	0.29
EX_ppt_e	0.29
EX_pro_L_e	0.29
EX_progly_e	0.29
EX_psclys_e	0.29
EX_pser_L_e	0.29
EX_ptrc_e	0.29
EX_pyr_e	0.28
EX_r5p_e	0.29
EX_rib_D_e	0.29
EX_rmn_e	0.29
EX_sbt_D_e	0.29
EX_ser_D_e	0.29
EX_ser_L_e	0.29
EX_skm_e	0.29
EX_so2_e	0.29
EX_so3_e	0.29
EX_so4_e	0
EX_spmd_e	0.29
EX_succ_e	0
EX_sucr_e	0.29
EX_sulfac_e	0.29
EX_tartr_L_e	0.29
EX_taur_e	0.29
EX_tcynt_e	0.29
EX_thm_e	0.29
EX_thr_L_e	0.28
EX_thrp_e	0.29
EX_thym_e	0.29
EX_thymd_e	0.29
EX_tma_e	0.29
EX_tmao_e	0.29
EX_tre_e	0.29
EX_trp_L_e	0.28
EX_tsul_e	0.29
EX_ttdca_e	0.29
EX_ttdcea_e	0.29
EX_tungs_e	0.29
EX_tym_e	0.29
EX_tyr_L_e	0.29
EX_tyrp_e	0.29
EX_uacgam_e	0.29
EX_udpacgal_e	0.29
EX_udpg_e	0.29
EX_udpgal_e	0.29
EX_udpglcur_e	0.29
EX_ump_e	0.29
EX_ura_e	0.29
EX_urea_e	0.29
EX_uri_e	0.29
EX_val_L_e	0.29
EX_xan_e	0.29
EX_xmp_e	0.29
EX_xtsn_e	0.29
EX_xyl_D_e	0.29
EX_xylu_L_e	0.29
EX_zn2_e	0
12DGR120tipp	0.29
12DGR140tipp	0.29
12DGR141tipp	0.29
12DGR160tipp	0.29
12DGR161tipp	0.29
12DGR180tipp	0.29
12DGR181tipp	0.29
12PPDRtex	0.29
12PPDRtpp	0.29
12PPDStex	0.29
12PPDStpp	0.29
14GLUCANabcpp	0.29
14GLUCANtexi	0.29
23CAMPtex	0.29
23CCMPtex	0.29
23CGMPtex	0.29
23CUMPtex	0.29
23DAPPAt2pp	0.29
23DAPPAtex	0.29
23PDE2pp	0.29
23PDE4pp	0.29
23PDE7pp	0.29
23PDE9pp	0.29
26DAHtex	0.29
2AGPA120tipp	0.29
2AGPA140tipp	0.29
2AGPA141tipp	0.29
2AGPA160tipp	0.29
2AGPA161tipp	0.29
2AGPA180tipp	0.29
2AGPA181tipp	0.29
2AGPE120tipp	0.29
2AGPE140tipp	0.29
2AGPE141tipp	0.29
2AGPE160tipp	0.29
2AGPE161tipp	0.29
2AGPE180tipp	0.29
2AGPE181tipp	0.29
2AGPEAT120	0.29
2AGPEAT140	0.29
2AGPEAT141	0.29
2AGPEAT160	0.29
2AGPEAT161	0.29
2AGPEAT180	0.29
2AGPEAT181	0.29
2AGPG120tipp	0.29
2AGPG140tipp	0.29
2AGPG141tipp	0.29
2AGPG160tipp	0.29
2AGPG161tipp	0.29
2AGPG180tipp	0.29
2AGPG181tipp	0.29
2AGPGAT120	0.29
2AGPGAT140	0.29
2AGPGAT141	0.29
2AGPGAT160	0.29
2AGPGAT161	0.29
2AGPGAT180	0.29
2AGPGAT181	0.29
2DGLCNRx	0.29
2DGLCNRy	0.29
2DGULRx	0.29
2DGULRy	0.29
2MAHMP	0.29
34dhpactex	0.29
3AMPtex	0.29
3CMPtex	0.29
3GMPtex	0.29
3HAD100	0
3HAD120	0.29
3HAD121	0
3HAD140	0.29
3HAD141	0
3HAD160	0.29
3HAD161	0
3HAD180	0.29
3HAD181	0.29
3HAD40	0
3HAD60	0
3HAD80	0
3HCINNMH	0.29
3HPPPNH	0.29
3KGK	0.29
3NTD2pp	0.29
3NTD4pp	0.29
3NTD7pp	0.29
3NTD9pp	0.29
3OAR100	0
3OAR120	0.29
3OAR121	0
3OAR140	0
3OAR141	0
3OAR160	0.29
3OAR161	0
3OAR180	0.29
3OAR181	0.29
3OAR40	0
3OAR60	0
3OAR80	0
3OAS100	0
3OAS120	0.29
3OAS121	0
3OAS140	0
3OAS141	0
3OAS160	0.29
3OAS161	0
3OAS180	0.29
3OAS181	0.29
3OAS60	0
3OAS80	0
3PEPTabcpp	0.29
3PEPTtex	0.29
3UMPtex	0.29
42A12BOOXpp	0.29
4HOXPACDtex	0.29
4HTHRS	0.29
4PCP	0.29
4PCPpp	0.29
4PEPTabcpp	0.29
4PEPTtex	0.29
5DGLCNR	0.29
5DGLCNt2rpp	0.29
5DGLCNtex	0.29
5DOAN	0
A5PISO	0
AACPS1	0.29
AACPS2	0.29
AACPS3	0.29
AACPS4	0.29
AACPS5	0.29
AACPS6	0.29
AACPS7	0.29
AACPS8	0.29
AACPS9	0.29
AACTOOR	0.29
AADDGT	0.29
AAMYL	0.29
AAMYLpp	0.29
AB6PGH	0.29
ABTA	0.29
ABUTD	0.29
ABUTt2pp	0.29
ABUTtex	0.29
ACACCT	0.28
ACACT1r	0.29
ACACt2pp	0.28
ACACtex	0.28
ACALD	0.29
ACALDtex	0.29
ACALDtpp	0.29
ACANTHAT	0.29
ACBIPGT	0.29
ACCOAC	0
ACCOAL	0.29
ACGAL1PPpp	0.29
ACGAL1Ptex	0.29
ACGALtex	0.29
ACGAM1PPpp	0.29
ACGAM1Ptex	0.29
ACGAMK	0.29
ACGAMT	0.29
ACGAptspp	0.29
ACGAtex	0.29
ACGK	0.29
ACGS	0.29
ACHBS	0.29
ACKr	0.29
ACLS	0.29
ACM6PH	0.29
ACMAMUT	0.29
ACMANAptspp	0.29
ACMANAtex	0.29
ACMUMptspp	0.29
ACMUMtex	0.29
ACNAMt2pp	0.29
ACNAMtex	0.29
ACNML	0.29
ACOAD1f	0.29
ACOAD2f	0.29
ACOAD3f	0.29
ACOAD4f	0.29
ACOAD5f	0.29
ACOAD6f	0.29
ACOAD7f	0.29
ACOAD8f	0.29
ACOATA	0.29
ACODA	0.29
ACOLIPAtex	0.29
ACONIs	0.29
ACONMT	0.29
ACONTa	0.26
ACONTb	0.26
ACOTA	0.29
ACPS1	0.29
ACS	0.29
ACSERtex	0.29
ACSERtpp	0.29
ACt2rpp	0.13
ACt4pp	0.29
ACtex	0.13
ADA	0.29
ADCL	0
ADCS	0
ADD	0.29
ADEt2rpp	0.29
ADEtex	0.29
ADK1	0.29
ADK3	0.29
ADK4	0.29
ADMDC	0.29
ADNCYC	0.29
ADNK1	0.29
ADNUC	0.29
ADNt2pp	0.29
ADNt2rpp	0.29
ADNtex	0.23
ADOCBIK	0.29
ADOCBLS	0.29
ADOCBLabcpp	0.29
ADOCBLtonex	0.29
ADPRDP	0.29
ADPT	0.29
ADSK	0.29
ADSL1r	0.29
ADSL2r	0.29
ADSS	0.29
AGDC	0.29
AGM3PA	0.29
AGM3PApp	0.29
AGM3PH	0.29
AGM3Pt2pp	0.29
AGM4PA	0.29
AGM4PApp	0.29
AGM4PCP	0.29
AGM4PCPpp	0.29
AGM4PH	0.29
AGM4Pt2pp	0.29
AGMH	0.29
AGMHE	0.29
AGMT	0.29
AGMt2pp	0.29
AGMtex	0.29
AGPAT120	0.29
AGPAT140	0.29
AGPAT141	0.29
AGPAT160	0
AGPAT161	0
AGPAT180	0.29
AGPAT181	0.29
AGPR	0.29
AGt3	0.29
AHCYSNS	0
AICART	0.29
AIRC2	0.29
AIRC3	0.29
AKGDH	0.29
AKGt2rpp	0.27
AKGtex	0.27
ALAALAD	0.29
ALAALAabcpp	0.29
ALAALAr	0
ALAALAtex	0.29
ALAGLUE	0.29
ALAR	0
ALATA_D2	0.29
ALATA_L	0.29
ALATA_L2	0.29
ALATRS	0.29
ALAabcpp	0.29
ALAt2pp	0.29
ALAt4pp	0.29
ALAtex	0.29
ALCD19	0.29
ALCD2x	0.28
ALDD19x	0.29
ALDD2x	0.29
ALDD2y	0.29
ALDD3y	0.29
ALDD4	0.29
ALLK	0.29
ALLPI	0.29
ALLTAMH	0.28
ALLTN	0.28
ALLTNt2rpp	0.28
ALLTNtex	0.28
ALLULPE	0.29
ALLabcpp	0.29
ALLtex	0.29
ALPATE160pp	0.29
ALPATG160pp	0.29
ALR2	0.29
ALR4x	0.29
ALTRH	0.29
AM3PA	0.29
AM4PA	0.29
AM4PCP	0.29
AMALT1	0.29
AMALT2	0.29
AMALT3	0.29
AMALT4	0.29
AMANAPEr	0.29
AMANK	0.29
AMAOTr	0.29
AMMQLT8	0.29
AMPMS2	0.29
AMPN	0.29
AMPTASECG	0.29
AMPTASEPG	0.29
AMPtex	0.29
ANHGMtex	0.29
ANHMK	0.29
ANPRT	0.29
ANS	0.29
AOBUTDs	0.29
AOXSr	0.29
AP4AH	0.29
AP5AH	0.29
APRAUR	0
ARAI	0.29
ARBTNR1	0.29
ARBTNR2	0.29
ARBTNR3	0.29
ARBTNabcpp	0.29
ARBTNexs	0.29
ARBTNtex	0.29
ARBTNtonex	0.29
ARBTNtpp	0.29
ARBabcpp	0.29
ARBt2rpp	0.29
ARBt3ipp	0.29
ARBtex	0.29
ARGAGMt7pp	0.29
ARGDC	0.29
ARGDCpp	0.29
ARGORNt7pp	0.29
ARGSL	0.29
ARGSS	0.29
ARGTRS	0.29
ARGabcpp	0.29
ARGt3pp	0.29
ARGtex	0.29
ASAD	0
ASCBPL	0.29
ASCBptspp	0.29
ASCBtex	0.29
ASNN	0.29
ASNNpp	0.29
ASNS1	0.29
ASNS2	0.29
ASNTRS	0.29
ASNabcpp	0.29
ASNt2rpp	0.29
ASNtex	0.28
ASO3t8pp	0.29
ASO3tex	0.29
ASP1DC	0
ASPCT	0
ASPK	0
ASPO3	0.29
ASPO4	0.29
ASPO5	0.29
ASPO6	0.29
ASPT	0.29
ASPTA	0.29
ASPTRS	0.29
ASPabcpp	0.29
ASPt2_2pp	0.29
ASPt2_3pp	0.29
ASPt2pp	0.29
ASPtex	0.29
ASR	0.29
AST	0.29
ATHRDHr	0.29
ATPHs	0.29
ATPM	0.39
ATPPRT	0.29
ATPS4rpp	0.24
BALAt2pp	0.29
BALAtex	0.29
BETALDHx	0.29
BETALDHy	0.29
BPNT	0.29
BSORx	0.29
BSORy	0.29
BTS4	0.29
BUTCT	0.29
BUTSO3abcpp	0.29
BUTSO3tex	0.29
BUTt2rpp	0.29
BUTtex	0.29
CA2t3pp	0.29
CA2tex	0
CADVtpp	0.29
CAT	0.29
CAt6pp	0
CBIAT	0.29
CBItonex	0.29
CBIuabcpp	0.29
CBL1abcpp	0.29
CBL1tonex	0.29
CBLAT	0.29
CBMKr	0.29
CBPS	0.29
CD2abcpp	0.29
CD2t3pp	0.29
CD2tex	0.29
CD2tpp	0.29
CDAPPA120	0.29
CDAPPA140	0.29
CDAPPA141	0.29
CDAPPA160	0.29
CDAPPA161	0.29
CDAPPA180	0.29
CDAPPA181	0.29
CDPMEK	0
CFAS160E	0.29
CFAS160G	0.29
CFAS180E	0.29
CFAS180G	0.29
CGLYabcpp	0.29
CGLYtex	0.29
CHLabcpp	0.29
CHLt2pp	0.29
CHLtex	0.29
CHORM	0.29
CHORS	0
CHRPL	0
CINNDO	0.29
CITL	0.25
CITt7pp	0.27
CITtex	0.27
CLIPAtex	0.29
CLPNH120pp	0.29
CLPNH140pp	0.29
CLPNH141pp	0.29
CLPNH160pp	0.29
CLPNH161pp	0.29
CLPNH180pp	0.29
CLPNH181pp	0.29
CLPNS120pp	0.29
CLPNS140pp	0.29
CLPNS141pp	0.29
CLPNS160pp	0.29
CLPNS161pp	0.29
CLPNS180pp	0.29
CLPNS181pp	0.29
CLt3_2pp	0
CLtex	0
CMPN	0.29
CMPtex	0.29
CO2tex	0.22
CO2tpp	0.22
COBALT2abcpp	0.29
COBALT2t3pp	0.29
COBALT2tex	0
COBALT2tpp	0
COLIPAabcpp	0.29
COLIPAtex	0.29
CPGNR1	0.29
CPGNR2	0.29
CPGNR3	0.29
CPGNUtex	0.29
CPGNUtpp	0.29
CPGNabcpp	0.29
CPGNexs	0.29
CPGNtonex	0.29
CPPPGO	0.29
CPPPGO2	0
CRNBTCT	0.29
CRNCAL2	0.29
CRNCAR	0.29
CRNCBCT	0.29
CRNCDH	0.29
CRNDCAL2	0.29
CRNDabcpp	0.29
CRNDt2rpp	0.29
CRNabcpp	0.29
CRNt2rpp	0.29
CRNt7pp	0.29
CRNt8pp	0.29
CRNtex	0.29
CS	0.29
CSND	0.29
CSNt2pp	0.29
CSNtex	0.29
CTBTCAL2	0.29
CTBTabcpp	0.29
CTBTt2rpp	0.29
CTPS2	0
CU1Opp	0.29
CU1abcpp	0.29
CU2abcpp	0.29
CU2tex	0
CU2tpp	0
CUt3	0.29
CUtex	0.29
CYANST	0.29
CYANSTpp	0.29
CYANtex	0.29
CYNTAH	0.29
CYNTt2pp	0.29
CYNTtex	0.29
CYSDDS	0.29
CYSDS	0.29
CYSDabcpp	0.29
CYSDtex	0.29
CYSS	0.29
CYSSADS	0.29
CYSTL	0.29
CYSTRS	0.29
CYSabc2pp	0.29
CYSabcpp	0.29
CYStex	0.29
CYStpp	0.29
CYTBD2pp	0.29
CYTBDpp	0.29
CYTBO3_4pp	0.29
CYTD	0.29
CYTDH	0.29
CYTDK2	0.29
CYTDt2pp	0.29
CYTDt2rpp	0.29
CYTDtex	0.29
CYTK1	0.29
CYTK2	0.29
DAAD	0.29
DADA	0.29
DADK	0.29
DADNt2pp	0.29
DADNtex	0.29
DAGK120	0.29
DAGK140	0.29
DAGK141	0.29
DAGK160	0.29
DAGK161	0.29
DAGK180	0.29
DAGK181	0.29
DALAt2pp	0.29
DALAtex	0.29
DAMPtex	0.29
DAPAL	0.29
DAPDC	0.29
DAPE	0
DAPabcpp	0.29
DAPtex	0.29
DASYN120	0.29
DASYN140	0.29
DASYN141	0.29
DASYN160	0
DASYN161	0
DASYN180	0.29
DASYN181	0.29
DATPHs	0.29
DB4PS	0
DBTS	0.29
DCAtex	0.29
DCMPtex	0.29
DCTPD	0.29
DCYTD	0.29
DCYTt2pp	0.29
DCYTtex	0.29
DDCAtexi	0.29
DDGALK	0.29
DDGLCNt2rpp	0.29
DDGLCNtex	0.29
DDGLK	0.26
DDPA	0
DDPGALA	0.29
DGK1	0.29
DGMPtex	0.29
DGSNt2pp	0.29
DGSNtex	0.29
DHAD1	0.29
DHAD2	0.29
DHAPT	0.29
DHAtex	0.29
DHAtpp	0.29
DHBD	0.29
DHBS	0.29
DHBSH	0.29
DHCIND	0.29
DHCINDO	0.29
DHDPRy	0
DHDPS	0
DHFR	0
DHFS	0
DHNAOT4	0.29
DHNPA2	0
DHORD2	0.29
DHORD5	0
DHORTS	0
DHPPD	0.29
DHPPDA2	0
DHPS2	0
DHPTDCs	0
DHPTPE	0.29
DHQS	0
DHQTi	0
DIMPtex	0.29
DINSt2pp	0.29
DINStex	0.29
DKGLCNR1	0.29
DKGLCNR2x	0.29
DKGLCNR2y	0.29
DKMPPD	0.29
DKMPPD3	0.29
DMATT	0
DMPPS	0.29
DMQMT	0.29
DMSOR1	0.29
DMSOR1pp	0.29
DMSOR2	0.29
DMSOR2pp	0.29
DMSOtex	0.29
DMStex	0.29
DM_4HBA	0.29
DM_5DRIB	0
DM_AACALD	0.29
DM_HMFURN	0
DM_OXAM	0.29
DNMPPA	0
DNTPPA	0
DOGULNR	0.29
DOPAtex	0.29
DPCOAK	0
DPR	0
DRPA	0.29
DSBAO1	0.29
DSBAO2	0.29
DSBCGT	0.29
DSBDR	0.29
DSBGGT	0.29
DSERDHr	0.29
DSERt2pp	0.29
DSERtex	0.29
DTMPK	0
DTMPtex	0.29
DUMPtex	0.29
DURIK1	0.29
DURIPP	0.29
DURIt2pp	0.29
DURItex	0.29
DUTPDP	0.29
DXPRIi	0
DXPS	0
DXYLK	0.29
D_LACt2pp	0.29
D_LACtex	0.29
E4PD	0
EAR100x	0.29
EAR100y	0.29
EAR120x	0.29
EAR120y	0.29
EAR121x	0.29
EAR121y	0.29
EAR140x	0.29
EAR140y	0.29
EAR141x	0.29
EAR141y	0.29
EAR160x	0.29
EAR160y	0.29
EAR161x	0.29
EAR161y	0.29
EAR180x	0.29
EAR180y	0.29
EAR181x	0.29
EAR181y	0.29
EAR40x	0.29
EAR40y	0.29
EAR60x	0.29
EAR60y	0.29
EAR80x	0.29
EAR80y	0.29
ECA4COLIPAtex	0.29
ECA4OALpp	0.29
ECAP1pp	0.29
ECAP2pp	0.29
ECAP3pp	0.29
ECAtpp	0.29
ECOAH1	0.29
ECOAH2	0.29
ECOAH3	0.29
ECOAH4	0.29
ECOAH5	0.29
ECOAH6	0.29
ECOAH7	0.29
ECOAH8	0.29
EDA	0.26
EDD	0.29
EDTXS1	0.29
EDTXS2	0.29
EDTXS3	0.29
EDTXS4	0.29
ENLIPAtex	0.29
ENO	0.21
ENTCS	0.29
ENTERES	0.29
ENTERES2	0.29
ETHAAL	0.29
ETHAt2pp	0.29
ETHAtex	0.29
ETHSO3abcpp	0.29
ETHSO3tex	0.29
ETOHt2rpp	0.28
ETOHtex	0.28
F6PA	0.29
F6PP	0.29
F6Pt6_2pp	0.29
F6Ptex	0.29
FA100ACPHi	0.29
FA120ACPHi	0.29
FA140ACPHi	0.29
FA141ACPHi	0.29
FA160ACPHi	0.29
FA161ACPHi	0.29
FA80ACPHi	0.29
FACOAE100	0.29
FACOAE120	0.29
FACOAE140	0.29
FACOAE141	0.29
FACOAE160	0.29
FACOAE161	0.29
FACOAE180	0.29
FACOAE181	0.29
FACOAE60	0.29
FACOAE80	0.29
FACOAL100t2pp	0.29
FACOAL120t2pp	0.29
FACOAL140t2pp	0.29
FACOAL141t2pp	0.29
FACOAL160t2pp	0.29
FACOAL161t2pp	0.29
FACOAL180t2pp	0.29
FACOAL181t2pp	0.29
FACOAL60t2pp	0.29
FACOAL80t2pp	0.29
FADRx	0.29
FADRx2	0.29
FALDH2	0.29
FALDtex	0.29
FALDtpp	0.29
FALGTHLs	0.29
FBA	0.29
FBP	0.29
FCI	0.29
FCLK	0.29
FCLPA	0.29
FCLT	0
FDH4pp	0.29
FDH5pp	0.29
FDMO	0.29
FDMO2	0.29
FDMO3	0.29
FDMO4	0.29
FDMO6	0.29
FE2abcpp	0.29
FE2t2pp	0.29
FE2t3pp	0.29
FE2tex	0.29
FE2tpp	0.29
FE3DCITabcpp	0.29
FE3DCITtonex	0.29
FE3DHBZR	0.29
FE3DHBZSabcpp	0.29
FE3DHBZStonex	0.29
FE3HOXR1	0.29
FE3HOXR2	0.29
FE3HOXR3	0.29
FE3HOXUtex	0.29
FE3HOXUtpp	0.29
FE3HOXabcpp	0.29
FE3HOXexs	0.29
FE3HOXtonex	0.29
FE3Ri	0.29
FE3abcpp	0.29
FE3tex	0.29
FECRMR1	0.29
FECRMR2	0.29
FECRMR3	0.29
FECRMUtex	0.29
FECRMUtpp	0.29
FECRMabcpp	0.29
FECRMexs	0.29
FECRMtonex	0.29
FEENTERR1	0.29
FEENTERR2	0.29
FEENTERR3	0.29
FEENTERabcpp	0.29
FEENTERexs	0.29
FEENTERtex	0.29
FEENTERtonex	0.29
FEENTERtpp	0.29
FEOXAMR1	0.29
FEOXAMR2	0.29
FEOXAMR3	0.29
FEOXAMUtex	0.29
FEOXAMUtpp	0.29
FEOXAMabcpp	0.29
FEOXAMexs	0.29
FEOXAMtonex	0.29
FEROpp	0.29
FFSD	0.29
FHL	0.24
FLDR	0.29
FLVR	0.29
FLVRx	0.29
FMETTRS	0.29
FMNAT	0
FMNRx	0.29
FMNRx2	0.29
FORt2pp	0.29
FORtex	0.29
FORtppi	0.29
FRD2	0
FRD3	0.29
FRUK	0.29
FRULYSDG	0.29
FRULYSE	0.29
FRULYSK	0.29
FRULYSt2pp	0.29
FRULYStex	0.29
FRUURt2rpp	0.29
FRUURtex	0.29
FRUpts2pp	0.29
FRUptspp	0.29
FRUtex	0.29
FTHFD	0.29
FUCtex	0.29
FUCtpp	0.29
FUM	0.29
FUMt2_2pp	0.29
FUMt2_3pp	0.29
FUMtex	0.28
G1PACT	0
G1PPpp	0.29
G1PTT	0.29
G1Ptex	0.29
G1SAT	0
G2PPpp	0.29
G3PAT120	0.29
G3PAT140	0.29
G3PAT141	0.29
G3PAT160	0
G3PAT161	0
G3PAT180	0.29
G3PAT181	0.29
G3PCabcpp	0.29
G3PCtex	0.29
G3PD2	0
G3PD5	0.29
G3PD6	0.29
G3PD7	0.29
G3PEabcpp	0.29
G3PEtex	0.29
G3PGabcpp	0.29
G3PGtex	0.29
G3PIabcpp	0.29
G3PItex	0.29
G3PSabcpp	0.29
G3PStex	0.29
G3PT	0.29
G5SADs	0
G5SD	0.29
G6PDA	0.25
G6PDH2r	0.29
G6PP	0.29
G6Pt6_2pp	0.29
G6Ptex	0.29
GAL1PPpp	0.29
GAL1Ptex	0.29
GALBDtex	0.29
GALCTD	0.29
GALCTLO	0.29
GALCTND	0.29
GALCTNLt2pp	0.29
GALCTNLtex	0.29
GALCTNt2pp	0.29
GALCTNtex	0.29
GALCTt2rpp	0.29
GALCTtex	0.29
GALKr	0.29
GALM2pp	0.29
GALS3	0.29
GALT1	0.29
GALTptspp	0.29
GALTtex	0.29
GALURt2rpp	0.29
GALURtex	0.29
GALUi	0.29
GALabcpp	0.29
GALt2pp	0.29
GALtex	0.29
GAM6Pt6_2pp	0.29
GAMAN6Ptex	0.29
GAMptspp	0.25
GAMtex	0.25
GAPD	0.16
GARFT	0.29
GART	0.29
GBBTNtex	0.29
GCALDD	0
GDMANE	0.29
GDPDPK	0.29
GDPMNH	0.29
GDPMNP	0.29
GDPtex	0.29
GF6PTA	0.29
GGGABADr	0.29
GGGABAH	0.29
GGPTRCO	0.29
GGPTRCS	0.29
GHMT2r	0.28
GK1	0
GLBRAN2	0.29
GLCATr	0.29
GLCDpp	0.29
GLCNt2rpp	0.29
GLCNtex	0.29
GLCP	0.29
GLCP2	0.29
GLCRAL	0.29
GLCRD	0.29
GLCRt2rpp	0.29
GLCRtex	0.29
GLCS1	0.29
GLCTR1	0.29
GLCTR2	0.29
GLCTR3	0.29
GLCUR1Ptex	0.29
GLCURt2rpp	0.26
GLCURtex	0.26
GLCabcpp	0.29
GLCptspp	0.29
GLCt2pp	0.29
GLCtex	0.29
GLCtexi	0.29
GLDBRAN2	0.29
GLGC	0.29
GLNS	0.29
GLNTRS	0.29
GLNabcpp	0.29
GLNtex	0.28
GLTPD	0.29
GLU5K	0.29
GLUABUTt7pp	0.29
GLUCYS	0.29
GLUDC	0.29
GLUDy	0.29
GLUN	0.29
GLUNpp	0.29
GLUPRT	0.29
GLUR	0
GLUSy	0.29
GLUTRR	0
GLUTRS	0
GLUabcpp	0.29
GLUt2rpp	0.29
GLUt4pp	0.29
GLUtex	0.28
GLXCL	0.29
GLYALDtex	0.29
GLYALDtpp	0.29
GLYAT	0.29
GLYBabcpp	0.29
GLYBt2pp	0.29
GLYBtex	0.29
GLYC2Ptex	0.29
GLYC3Pabcpp	0.29
GLYC3Pt6pp	0.29
GLYC3Ptex	0.29
GLYCAt2rpp	0.29
GLYCAtex	0.29
GLYCDx	0.29
GLYCK	0.29
GLYCK2	0.29
GLYCL	0.29
GLYCLTDx	0.29
GLYCLTDy	0.29
GLYCLTt2rpp	0.29
GLYCLTt4pp	0.29
GLYCLTtex	0.29
GLYCTO2	0.29
GLYCTO3	0.29
GLYCTO4	0.29
GLYCtex	0.29
GLYCtpp	0.29
GLYK	0.29
GLYOX3	0.29
GLYTRS	0.29
GLYt2pp	0.29
GLYt4pp	0.29
GLYtex	0.29
GMAND	0.29
GMHEPAT	0.29
GMHEPK	0.29
GMHEPPA	0.29
GMPR	0.29
GMPS2	0
GMPtex	0.29
GND	0.29
GNK	0.29
GOFUCR	0.29
GP4GH	0.29
GPDDA1	0.29
GPDDA1pp	0.29
GPDDA2	0.29
GPDDA2pp	0.29
GPDDA3	0.29
GPDDA3pp	0.29
GPDDA4	0.29
GPDDA4pp	0.29
GPDDA5	0.29
GPDDA5pp	0.29
GRTT	0
GRXR	0.29
GSNK	0.29
GSNt2pp	0.29
GSNtex	0.29
GSPMDA	0.29
GSPMDS	0.29
GTHOXtex	0.29
GTHOr	0.29
GTHRDHpp	0.29
GTHRDabc2pp	0.29
GTHRDabcpp	0.29
GTHRDtex	0.29
GTHS	0.29
GTPCI	0
GTPCII2	0
GTPDPDP	0.29
GTPDPK	0.29
GTPHs	0.29
GTPtex	0.29
GUAD	0.29
GUAPRT	0.29
GUAt2pp	0.29
GUAtex	0.29
GUAtpp	0.29
GUI1	0.26
GUI2	0.29
GUR1PPpp	0.29
H2O2tex	0.29
H2Otex	0.15
H2Otpp	0.16
H2SO	0.29
H2St1pp	0.29
H2Stex	0.29
H2tex	0.24
H2tpp	0.24
HACD1i	0.29
HACD2i	0.29
HACD3i	0.29
HACD4i	0.29
HACD5i	0.29
HACD6i	0.29
HACD7i	0.29
HACD8i	0.29
HBZOPT	0
HCINNMt2rpp	0.29
HCINNMtex	0.29
HCO3E	0
HCYSMT	0.29
HCYSMT2	0.29
HDCAtexi	0.29
HDCEAtexi	0.29
HDCOAI	0.29
HEMEOS	0.29
HEPK1	0.29
HEPK2	0.29
HEPT1	0.29
HEPT2	0.29
HEPT3	0.29
HEPT4	0.29
HETZK	0.29
HEX1	0.29
HEX4	0.29
HEX7	0.29
HEXt2rpp	0.29
HG2abcpp	0.29
HG2t3pp	0.29
HG2tex	0.29
HISTD	0.29
HISTP	0.29
HISTRS	0.29
HISabcpp	0.29
HISt2rpp	0.29
HIStex	0.29
HKNDDH	0.29
HKNTDH	0.29
HMBS	0
HMPK1	0.29
HOMt2pp	0.29
HOMtex	0.29
HOPNTAL	0.29
HPPK2	0
HPPPNDO	0.29
HPPPNt2rpp	0.29
HPPPNtex	0.29
HPYRI	0.29
HPYRRx	0.29
HPYRRy	0.29
HSDy	0.29
HSK	0.29
HSST	0.29
HSTPT	0.29
HXAND	0.29
HXAtex	0.29
HXCT	0.29
HXPRT	0.29
HYD1pp	0.29
HYD2pp	0.29
HYD3pp	0.29
HYPOE	0.29
HYXNtex	0.29
HYXNtpp	0.29
Htex	0.29
ICDHyr	0.26
ICHORS	0.29
ICHORSi	0.29
ICHORT	0.29
ICL	0.29
IDOND	0.29
IDOND2	0.29
IDONt2rpp	0.29
IDONtex	0.29
IG3PS	0.29
IGPDH	0.29
IGPS	0.29
ILETA	0.29
ILETRS	0.29
ILEabcpp	0.29
ILEt2rpp	0.29
ILEtex	0.29
IMPC	0.29
IMPD	0.29
IMPtex	0.29
INDOLEt2pp	0.29
INDOLEt2rpp	0.29
INDOLEtex	0.28
INOSTt4pp	0.29
INSH	0.29
INSK	0.29
INSTtex	0.29
INSt2pp	0.29
INSt2rpp	0.29
INStex	0.29
IPDDI	0.29
IPDPS	0.29
IPMD	0.29
IPPMIa	0.29
IPPMIb	0.29
IPPS	0.29
ISETACabcpp	0.29
ISETACtex	0.29
K2L4Aabcpp	0
K2L4Atex	0
KARA1	0.29
KARA2	0.29
KAS14	0.29
KAS15	0.29
KAT1	0.29
KAT2	0.29
KAT3	0.29
KAT4	0.29
KAT5	0.29
KAT6	0.29
KAT7	0.29
KAT8	0.29
KDOCT2	0
KDOPP	0
KDOPS	0
KG6PDC	0.29
Kabcpp	0.29
Kt2pp	0.29
Kt3pp	0.29
Ktex	0
LA4NTpp	0.29
LACZ	0.29
LACZpp	0.29
LADGMDH	0.29
LALDO2x	0.29
LALGP	0.29
LCADi	0.29
LCARR	0.29
LCARS	0.29
LCTSt3ipp	0.29
LCTStex	0.29
LCTStpp	0.29
LDH_D	0.29
LDH_D2	0.29
LEUTAi	0.29
LEUTRS	0.29
LEUabcpp	0.29
LEUt2rpp	0.29
LEUtex	0.29
LGTHL	0.29
LIPACabcpp	0.29
LIPAHT2ex	0.29
LIPAHTex	0.29
LIPAabcpp	0.29
LIPAtex	0.29
LPADSS	0
LPLIPAL1A120pp	0.29
LPLIPAL1A140pp	0.29
LPLIPAL1A141pp	0.29
LPLIPAL1A160pp	0.29
LPLIPAL1A161pp	0.29
LPLIPAL1A180pp	0.29
LPLIPAL1A181pp	0.29
LPLIPAL1E120pp	0.29
LPLIPAL1E140pp	0.29
LPLIPAL1E141pp	0.29
LPLIPAL1E160pp	0.29
LPLIPAL1E161pp	0.29
LPLIPAL1E180pp	0.29
LPLIPAL1E181pp	0.29
LPLIPAL1G120pp	0.29
LPLIPAL1G140pp	0.29
LPLIPAL1G141pp	0.29
LPLIPAL1G160pp	0.29
LPLIPAL1G161pp	0.29
LPLIPAL1G180pp	0.29
LPLIPAL1G181pp	0.29
LPLIPAL2A120	0.29
LPLIPAL2A140	0.29
LPLIPAL2A141	0.29
LPLIPAL2A160	0.29
LPLIPAL2A161	0.29
LPLIPAL2A180	0.29
LPLIPAL2A181	0.29
LPLIPAL2ATE120	0.29
LPLIPAL2ATE140	0.29
LPLIPAL2ATE141	0.29
LPLIPAL2ATE160	0.29
LPLIPAL2ATE161	0.29
LPLIPAL2ATE180	0.29
LPLIPAL2ATE181	0.29
LPLIPAL2ATG120	0.29
LPLIPAL2ATG140	0.29
LPLIPAL2ATG141	0.29
LPLIPAL2ATG160	0.29
LPLIPAL2ATG161	0.29
LPLIPAL2ATG180	0.29
LPLIPAL2ATG181	0.29
LPLIPAL2E120	0.29
LPLIPAL2E140	0.29
LPLIPAL2E141	0.29
LPLIPAL2E160	0.29
LPLIPAL2E161	0.29
LPLIPAL2E180	0.29
LPLIPAL2E181	0.29
LPLIPAL2G120	0.29
LPLIPAL2G140	0.29
LPLIPAL2G141	0.29
LPLIPAL2G160	0.29
LPLIPAL2G161	0.29
LPLIPAL2G180	0.29
LPLIPAL2G181	0.29
LSERDHr	0.29
LYSDC	0.29
LYSTRS	0.29
LYSabcpp	0.29
LYSt2pp	0.29
LYSt3pp	0.29
LYStex	0.29
LYXI	0.29
LYXt2pp	0.29
LYXtex	0.29
L_LACD2	0.29
L_LACD3	0.29
L_LACt2rpp	0.29
L_LACtex	0.29
M1PD	0.29
MACPD	0.29
MALDDH	0.29
MALDt2_2pp	0.29
MALDtex	0.29
MALS	0.29
MALTATr	0.29
MALTHXabcpp	0.29
MALTHXtexi	0.29
MALTPTabcpp	0.29
MALTPTtexi	0.29
MALTTRabcpp	0.29
MALTTRtexi	0.29
MALTTTRabcpp	0.29
MALTTTRtexi	0.29
MALTabcpp	0.29
MALTptspp	0.29
MALTtexi	0.29
MALt2_2pp	0.29
MALt2_3pp	0.29
MALtex	0.29
MAN1PT2	0.29
MAN6PI	0.29
MAN6Pt6_2pp	0.29
MAN6Ptex	0.29
MANAO	0.26
MANGLYCptspp	0.29
MANGLYCtex	0.29
MANPGH	0.29
MANptspp	0.29
MANtex	0.29
MCITD	0.29
MCITL2	0.29
MCITS	0.29
MCOATA	0
MCPST	0.29
MCTP1App	0
MCTP1Bpp	0.29
MCTP2App	0.29
MDDCP1pp	0.29
MDDCP2pp	0.29
MDDCP3pp	0.29
MDDCP4pp	0.29
MDDCP5pp	0.29
MDDEP1pp	0.29
MDDEP2pp	0.29
MDDEP3pp	0.29
MDDEP4pp	0.29
MDH	0.29
MDH2	0.29
MDH3	0.29
MDRPD	0.29
ME1	0.29
ME2	0.29
MECDPDH2	0
MECDPS	0
MELIBt2pp	0.29
MELIBt3ipp	0.29
MELIBtex	0.29
MEPCT	0
METAT	0
METDabcpp	0.29
METDtex	0.29
METOX1s	0.29
METOX2s	0.29
METS	0
METSOX1abcpp	0.29
METSOX1tex	0.29
METSOX2abcpp	0.29
METSOX2tex	0.29
METSOXR1	0.29
METSOXR2	0.29
METTRS	0.29
METabcpp	0.29
METtex	0.29
MG2t3_2pp	0.29
MG2tex	0
MG2tpp	0.29
MG2uabcpp	0.29
MGSA	0.29
MI1PP	0.29
MICITD	0.29
MINOHPtexi	0.29
MLDCP1App	0.29
MLDCP1Bpp	0.29
MLDCP2App	0.29
MLDCP2Bpp	0.29
MLDCP3App	0.29
MLDEP1pp	0.29
MLDEP2pp	0.29
MLTG1	0.29
MLTG2	0.29
MLTG3	0.29
MLTG4	0.29
MLTG5	0.29
MLTGY1pp	0.29
MLTGY2pp	0.29
MLTGY3pp	0.29
MLTGY4pp	0.29
MLTP1	0.29
MLTP2	0.29
MLTP3	0.29
MMCD	0.29
MME	0.29
MMETt2pp	0.29
MMETtex	0.29
MMM2	0.29
MN2t3pp	0.29
MN2tpp	0.29
MN6PP	0.29
MNLptspp	0.29
MNLtex	0.29
MNNH	0.26
MNt2pp	0.29
MNtex	0
MOAT	0
MOAT2	0
MOAT3C	0.29
MOBDabcpp	0
MOBDtex	0
MOHMT	0
MPTG	0
MPTG2	0.29
MSO3abcpp	0.29
MSO3tex	0.29
MTAN	0.29
MTHFC	0.29
MTHFD	0.29
MTHFR2	0
MTRI	0.29
MTRK	0.29
MTRPOX	0.29
N2Otex	0.29
N2Otpp	0.29
NACODA	0.29
NACtex	0.29
NACtpp	0.29
NADDP	0.29
NADH10	0.29
NADH16pp	0.29
NADH17pp	0.29
NADH18pp	0.29
NADH5	0.29
NADH9	0.29
NADK	0
NADN	0.29
NADPHQR2	0.29
NADPHQR3	0.29
NADPHQR4	0.29
NADPPPS	0.29
NADS1	0
NADTRHD	0.29
NAMNPP	0.29
NAt3_1p5pp	0.29
NAt3_2pp	0.29
NAt3pp	0.29
NAtex	0.29
NDPK1	0.29
NDPK2	0
NDPK3	0.29
NDPK4	0
NDPK5	0.29
NDPK6	0.29
NDPK7	0.29
NDPK8	0.29
NH4tex	0.2
NH4tpp	0.2
NHFRBO	0.29
NI2abcpp	0.29
NI2t3pp	0.29
NI2tex	0.29
NI2tpp	0.29
NI2uabcpp	0.29
NMNAT	0.29
NMNDA	0.29
NMNN	0.29
NMNPtpp	0.29
NMNt7pp	0.29
NMNtex	0.29
NNAM	0.29
NNATr	0
NNDMBRT	0.29
NNDPR	0.29
NO2t2rpp	0.29
NO2tex	0.29
NO3R1bpp	0.29
NO3R1pp	0.29
NO3R2bpp	0.29
NO3R2pp	0.29
NO3t7pp	0.29
NO3tex	0.29
NODOx	0.29
NODOy	0.29
NOtex	0.29
NOtpp	0.29
NPHS	0.29
NTD1	0.29
NTD10	0.29
NTD10pp	0.29
NTD11	0.29
NTD11pp	0.29
NTD12	0.29
NTD12pp	0.29
NTD1pp	0.29
NTD2	0.29
NTD2pp	0.29
NTD3	0.29
NTD3pp	0.29
NTD4	0.29
NTD4pp	0.29
NTD5	0.29
NTD5pp	0.29
NTD6	0.29
NTD6pp	0.29
NTD7	0.29
NTD7pp	0.29
NTD8	0.29
NTD8pp	0.29
NTD9	0.29
NTD9pp	0.29
NTP1	0.29
NTP10	0.29
NTP11	0.29
NTP12	0.29
NTP3	0.29
NTP3pp	0.29
NTP5	0.29
NTPP1	0.29
NTPP10	0.29
NTPP11	0.29
NTPP2	0.29
NTPP3	0.29
NTPP4	0.29
NTPP5	0.29
NTPP6	0.29
NTPP7	0.29
NTPP8	0.29
NTPP9	0.29
NTPTP1	0.29
NTPTP2	0.29
NTRIR2x	0.29
NTRIR3pp	0.29
NTRIR4pp	0.29
O16A4COLIPAtex	0.29
O16A4Lpp	0.29
O16AP1pp	0.29
O16AP2pp	0.29
O16AP3pp	0.29
O16AT	0.29
O16AUNDtpp	0.29
O16GALFT	0.29
O16GLCT1	0.29
O16GLCT2	0.29
O2Stex	0.29
O2tex	0.29
O2tpp	0.29
OAADC	0.29
OBTFL	0.29
OCBT	0.29
OCDCAtexi	0.29
OCDCEAtexi	0.29
OCTAtex	0.29
OCTDPS	0
ODECOAI	0.29
OHPBAT	0
OHPHM	0.29
OMBZLM	0.29
OMCDC	0.29
OMMBLHX	0.29
OMMBLHX3	0.29
OMPDC	0
OMPHHX	0.29
OMPHHX3	0.29
OP4ENH	0.29
OPHBDC	0
OPHHX	0.29
OPHHX3	0
ORNDC	0.29
ORNabcpp	0.29
ORNtex	0.29
OROTt2_2pp	0.29
OROTtex	0.29
ORPT	0
OXAMTC	0.29
OXGDC2	0.29
P5CD	0.29
P5CR	0
PA120abcpp	0.29
PA140abcpp	0.29
PA141abcpp	0.29
PA160abcpp	0.29
PA161abcpp	0.29
PA180abcpp	0.29
PA181abcpp	0.29
PACALDt2rpp	0.29
PACALDtex	0.29
PACCOAL	0.29
PANTS	0
PAPA120	0.29
PAPA120pp	0.29
PAPA140	0.29
PAPA140pp	0.29
PAPA141	0.29
PAPA141pp	0.29
PAPA160	0.29
PAPA160pp	0.29
PAPA161	0.29
PAPA161pp	0.29
PAPA180	0.29
PAPA180pp	0.29
PAPA181	0.29
PAPA181pp	0.29
PAPPT3	0
PAPSR	0.29
PAPSR2	0.29
PDE1	0.29
PDH	0.29
PDX5PO2	0
PDX5POi	0.29
PDX5PS	0
PDXPP	0.29
PE120abcpp	0.29
PE140abcpp	0.29
PE141abcpp	0.29
PE160abcpp	0
PE161abcpp	0
PE180abcpp	0.29
PE181abcpp	0.29
PEAMNOpp	0.29
PEAMNtex	0.29
PERD	0
PETNT161pp	0.29
PETNT181pp	0.29
PFK	0.29
PFK_2	0.29
PFL	0.21
PG120abcpp	0.29
PG140abcpp	0.29
PG141abcpp	0.29
PG160abcpp	0.29
PG161abcpp	0.29
PG180abcpp	0.29
PG181abcpp	0.29
PGAMT	0
PGCD	0.29
PGI	0.29
PGK	0.16
PGL	0.29
PGLYCP	0.29
PGM	0.21
PGMT	0.29
PGP120abcpp	0.29
PGP140abcpp	0.29
PGP141abcpp	0.29
PGP160abcpp	0.29
PGP161abcpp	0.29
[truncated: 453 more rows]

## Sheet: Urine
Reaction	Growth
Ec_biomass_iAF1260_core_59p81M	0
Ec_biomass_iAF1260_wt_59p81M	0.16
ASPR	0.16
CHOGLYHY	0.16
TSULR	0.16
DBHYDDEH	0.16
3OXOCOAT	0.16
EX_arabo_D_e	0.16
ARABOtex	0.16
ARABOtpp	0.16
ARABODEHY	0.16
ALCD2z	0.16
PPDD	0.16
MMSAD2	0.16
5CMDECA	0.16
GALISO	0.16
PPCOAT	0.16
PEROSYN	0.16
FUCSYN	0.16
FUMHYD	0.16
TERED	0.16
SUCRtran	0.16
GT12DOG	0.16
HQNHO	0.16
UDPNAG4E	0.16
UREASE	0.16
PSUDS	0.16
THDPO	0.16
PFOR	0.16
GSHPO	0.16
PGGH	0.16
UNK4	0.16
HIBD	0.16
FMETDF	0.16
CHCOAL	0.16
LYSAM	0.16
GLYOX	0.16
Dhdpacoatex	0.16
Dhdpacoat2pp	0.16
EX_dhdpacoa_e	0.16
2HYOGS	0.16
KACOAT2	0.16
RHAMD	0.16
KDONI	0.16
MANISO	0.16
SELRED	0.16
SEHCCS	0.16
SHCHCS	0.16
2DG6P	0.16
N5GLMT	0.16
PYDG2	0.16
FMNP	0.16
CRBETR	0.16
6PGCNP	0.16
GALAMDA	0.16
XYLSD	0.16
RAC	0.16
FRUP	0.16
R15BPP	0.16
24DCOAR	0.16
DOGDH	0.16
DHMPTPS	0.16
FORCOAT	0.16
OXCOAC	0.16
GST	0.16
AHDODH	0.16
KACOAT	0.16
PHACOAO	0.16
ACOAH	0.16
HBCD	0.16
GLCTR4	0.16
BETA	0.16
EX_12ppd_R_e	0.16
EX_12ppd_S_e	0.16
EX_14glucan_e	0.16
EX_15dap_e	0.16
EX_23camp_e	0.16
EX_23ccmp_e	0.16
EX_23cgmp_e	0.16
EX_23cump_e	0.16
EX_23dappa_e	0.16
EX_26dap_M_e	0.16
EX_2ddglcn_e	0.16
EX_34dhpac_e	0.16
EX_3amp_e	0.16
EX_3cmp_e	0.16
EX_3gmp_e	0.16
EX_3hcinnm_e	0.16
EX_3hpppn_e	0.16
EX_3ump_e	0.16
EX_4abut_e	0.16
EX_4hoxpacd_e	0.16
EX_5dglcn_e	0.16
EX_LalaDgluMdapDala_e	0.16
EX_LalaDgluMdap_e	0.16
EX_ac_e	0.04
EX_acac_e	0.16
EX_acald_e	0.16
EX_acgal1p_e	0.16
EX_acgal_e	0.16
EX_acgam1p_e	0.16
EX_acgam_e	0.16
EX_acmana_e	0.16
EX_acmum_e	0.16
EX_acnam_e	0.16
EX_acolipa_e	0.16
EX_acser_e	0.16
EX_ade_e	0.16
EX_adn_e	0.16
EX_adocbl_e	0.16
EX_ag_e	0.16
EX_agm_e	0.16
EX_akg_e	0.16
EX_ala_B_e	0.16
EX_ala_D_e	0.16
EX_ala_L_e	0.16
EX_alaala_e	0.16
EX_all_D_e	0.16
EX_alltn_e	0.14
EX_amp_e	0.16
EX_anhgm_e	0.16
EX_arab_L_e	0.16
EX_arbtn_e	0.16
EX_arbtn_fe3_e	0.16
EX_arg_L_e	0.16
EX_ascb_L_e	0.16
EX_asn_L_e	0.15
EX_aso3_e	0.16
EX_asp_L_e	0.15
EX_but_e	0.16
EX_butso3_e	0.16
EX_ca2_e	0
EX_cbi_e	0.16
EX_cbl1_e	0.16
EX_cd2_e	0.16
EX_cgly_e	0.16
EX_chol_e	0.16
EX_cit_e	0.14
EX_cl_e	0
EX_cmp_e	0.16
EX_co2_e	0.11
EX_cobalt2_e	0
EX_colipa_e	0.16
EX_cpgn_e	0.16
EX_cpgn_un_e	0.16
EX_crn_e	0.16
EX_csn_e	0.16
EX_cu2_e	0
EX_cu_e	0.16
EX_cyan_e	0.16
EX_cynt_e	0.16
EX_cys_D_e	0.16
EX_cys_L_e	0.16
EX_cytd_e	0.16
EX_dad_2_e	0.16
EX_damp_e	0.16
EX_dca_e	0.16
EX_dcmp_e	0.16
EX_dcyt_e	0.16
EX_ddca_e	0.16
EX_dgmp_e	0.16
EX_dgsn_e	0.16
EX_dha_e	0.16
EX_dimp_e	0.16
EX_din_e	0.16
EX_dms_e	0.16
EX_dmso_e	0.16
EX_dopa_e	0.16
EX_dtmp_e	0.16
EX_dump_e	0.16
EX_duri_e	0.16
EX_eca4colipa_e	0.16
EX_enlipa_e	0.16
EX_enter_e	0.16
EX_etha_e	0.16
EX_ethso3_e	0.16
EX_etoh_e	0.15
EX_f6p_e	0.16
EX_fald_e	0.16
EX_fe2_e	0.16
EX_fe3_e	0
EX_fe3dcit_e	0.16
EX_fe3dhbzs_e	0.16
EX_fe3hox_e	0.16
EX_fe3hox_un_e	0.16
EX_fecrm_e	0.16
EX_fecrm_un_e	0.16
EX_feenter_e	0.16
EX_feoxam_e	0.16
EX_feoxam_un_e	0.16
EX_for_e	0.16
EX_fru_e	0.16
EX_frulys_e	0.16
EX_fruur_e	0.16
EX_fuc_L_e	0.16
EX_fum_e	0.16
EX_g1p_e	0.16
EX_g3pc_e	0.16
EX_g3pe_e	0.16
EX_g3pg_e	0.16
EX_g3pi_e	0.16
EX_g3ps_e	0.16
EX_g6p_e	0.16
EX_gal1p_e	0.16
EX_gal_bD_e	0.16
EX_gal_e	0.16
EX_galct_D_e	0.16
EX_galctn_D_e	0.16
EX_galctn_L_e	0.16
EX_galt_e	0.16
EX_galur_e	0.16
EX_gam6p_e	0.16
EX_gam_e	0.16
EX_gbbtn_e	0.16
EX_gdp_e	0.16
EX_glc_e	0.12
EX_glcn_e	0.16
EX_glcr_e	0.16
EX_glcur1p_e	0.16
EX_glcur_e	0.12
EX_gln_L_e	0.16
EX_glu_L_e	0.15
EX_gly_e	0.16
EX_glyald_e	0.16
EX_glyb_e	0.16
EX_glyc2p_e	0.16
EX_glyc3p_e	0.16
EX_glyc_R_e	0.16
EX_glyc_e	0.16
EX_glyclt_e	0.16
EX_gmp_e	0.16
EX_gsn_e	0.16
EX_gthox_e	0.16
EX_gthrd_e	0.16
EX_gtp_e	0.16
EX_gua_e	0.16
EX_h2_e	0.12
EX_h2o2_e	0.16
EX_h2o_e	0.04
EX_h2s_e	0.16
EX_h_e	0.16
EX_hacolipa_e	0.16
EX_halipa_e	0.16
EX_hdca_e	0.16
EX_hdcea_e	0.16
EX_hg2_e	0.16
EX_his_L_e	0.16
EX_hom_L_e	0.16
EX_hxa_e	0.16
EX_hxan_e	0.16
EX_idon_L_e	0.16
EX_ile_L_e	0.16
EX_imp_e	0.16
EX_indole_e	0.15
EX_inost_e	0.16
EX_ins_e	0.16
EX_isetac_e	0.16
EX_k_e	0
EX_kdo2lipid4_e	0.16
EX_lac_D_e	0.16
EX_lac_L_e	0.16
EX_lcts_e	0.16
EX_leu_L_e	0.16
EX_lipa_cold_e	0.16
EX_lipa_e	0.16
EX_lys_L_e	0.16
EX_lyx_L_e	0.16
EX_mal_D_e	0.16
EX_mal_L_e	0.16
EX_malt_e	0.16
EX_malthx_e	0.16
EX_maltpt_e	0.16
EX_malttr_e	0.16
EX_maltttr_e	0.16
EX_man6p_e	0.16
EX_man_e	0.16
EX_manglyc_e	0.16
EX_melib_e	0.16
EX_met_D_e	0.16
EX_met_L_e	0.16
EX_metsox_R_L_e	0.16
EX_metsox_S_L_e	0.16
EX_mg2_e	0
EX_minohp_e	0.16
EX_mmet_e	0.16
EX_mn2_e	0
EX_mnl_e	0.16
EX_mobd_e	0
EX_mso3_e	0.16
EX_n2o_e	0.16
EX_na1_e	0.16
EX_nac_e	0.16
EX_nh4_e	0.04
EX_ni2_e	0.16
EX_nmn_e	0.16
EX_no2_e	0.16
EX_no3_e	0.16
EX_no_e	0.16
EX_o16a4colipa_e	0.16
EX_o2_e	0.16
EX_o2s_e	0.16
EX_ocdca_e	0.16
EX_ocdcea_e	0.16
EX_octa_e	0.16
EX_orn_e	0.16
EX_orot_e	0.16
EX_pacald_e	0.16
EX_peamn_e	0.16
EX_phe_L_e	0.16
EX_pheme_e	0.16
EX_pi_e	0
EX_pnto_R_e	0.16
EX_ppa_e	0.16
EX_ppal_e	0.16
EX_pppn_e	0.16
EX_ppt_e	0.16
EX_pro_L_e	0.16
EX_progly_e	0.16
EX_psclys_e	0.16
EX_pser_L_e	0.16
EX_ptrc_e	0.16
EX_pyr_e	0.15
EX_r5p_e	0.16
EX_rib_D_e	0.16
EX_rmn_e	0.16
EX_sbt_D_e	0.16
EX_ser_D_e	0.16
EX_ser_L_e	0.15
EX_skm_e	0.16
EX_so2_e	0.16
EX_so3_e	0.16
EX_so4_e	0
EX_spmd_e	0.16
EX_succ_e	0
EX_sucr_e	0.16
EX_sulfac_e	0.16
EX_tartr_L_e	0.16
EX_taur_e	0.16
EX_tcynt_e	0.16
EX_thm_e	0.16
EX_thr_L_e	0.15
EX_thrp_e	0.16
EX_thym_e	0.16
EX_thymd_e	0.16
EX_tma_e	0.16
EX_tmao_e	0.16
EX_tre_e	0.16
EX_trp_L_e	0.15
EX_tsul_e	0.16
EX_ttdca_e	0.16
EX_ttdcea_e	0.16
EX_tungs_e	0.16
EX_tym_e	0.16
EX_tyr_L_e	0.16
EX_tyrp_e	0.16
EX_uacgam_e	0.16
EX_udpacgal_e	0.16
EX_udpg_e	0.16
EX_udpgal_e	0.16
EX_udpglcur_e	0.16
EX_ump_e	0.16
EX_ura_e	0.16
EX_urea_e	0.16
EX_uri_e	0.16
EX_val_L_e	0.16
EX_xan_e	0.16
EX_xmp_e	0.16
EX_xtsn_e	0.16
EX_xyl_D_e	0.16
EX_xylu_L_e	0.16
EX_zn2_e	0
12DGR120tipp	0.16
12DGR140tipp	0.16
12DGR141tipp	0.16
12DGR160tipp	0.16
12DGR161tipp	0.16
12DGR180tipp	0.16
12DGR181tipp	0.16
12PPDRtex	0.16
12PPDRtpp	0.16
12PPDStex	0.16
12PPDStpp	0.16
14GLUCANabcpp	0.16
14GLUCANtexi	0.16
23CAMPtex	0.16
23CCMPtex	0.16
23CGMPtex	0.16
23CUMPtex	0.16
23DAPPAt2pp	0.16
23DAPPAtex	0.16
23PDE2pp	0.16
23PDE4pp	0.16
23PDE7pp	0.16
23PDE9pp	0.16
26DAHtex	0.16
2AGPA120tipp	0.16
2AGPA140tipp	0.16
2AGPA141tipp	0.16
2AGPA160tipp	0.16
2AGPA161tipp	0.16
2AGPA180tipp	0.16
2AGPA181tipp	0.16
2AGPE120tipp	0.16
2AGPE140tipp	0.16
2AGPE141tipp	0.16
2AGPE160tipp	0.16
2AGPE161tipp	0.16
2AGPE180tipp	0.16
2AGPE181tipp	0.16
2AGPEAT120	0.16
2AGPEAT140	0.16
2AGPEAT141	0.16
2AGPEAT160	0.16
2AGPEAT161	0.16
2AGPEAT180	0.16
2AGPEAT181	0.16
2AGPG120tipp	0.16
2AGPG140tipp	0.16
2AGPG141tipp	0.16
2AGPG160tipp	0.16
2AGPG161tipp	0.16
2AGPG180tipp	0.16
2AGPG181tipp	0.16
2AGPGAT120	0.16
2AGPGAT140	0.16
2AGPGAT141	0.16
2AGPGAT160	0.16
2AGPGAT161	0.16
2AGPGAT180	0.16
2AGPGAT181	0.16
2DGLCNRx	0.16
2DGLCNRy	0.16
2DGULRx	0.16
2DGULRy	0.16
2MAHMP	0.16
34dhpactex	0.16
3AMPtex	0.16
3CMPtex	0.16
3GMPtex	0.16
3HAD100	0
3HAD120	0.16
3HAD121	0
3HAD140	0.16
3HAD141	0
3HAD160	0.16
3HAD161	0
3HAD180	0.16
3HAD181	0.16
3HAD40	0
3HAD60	0
3HAD80	0
3HCINNMH	0.16
3HPPPNH	0.16
3KGK	0.16
3NTD2pp	0.16
3NTD4pp	0.16
3NTD7pp	0.16
3NTD9pp	0.16
3OAR100	0
3OAR120	0.16
3OAR121	0
3OAR140	0
3OAR141	0
3OAR160	0.16
3OAR161	0
3OAR180	0.16
3OAR181	0.16
3OAR40	0
3OAR60	0
3OAR80	0
3OAS100	0
3OAS120	0.16
3OAS121	0
3OAS140	0
3OAS141	0
3OAS160	0.16
3OAS161	0
3OAS180	0.16
3OAS181	0.16
3OAS60	0
3OAS80	0
3PEPTabcpp	0.16
3PEPTtex	0.16
3UMPtex	0.16
42A12BOOXpp	0.16
4HOXPACDtex	0.16
4HTHRS	0.16
4PCP	0.16
4PCPpp	0.16
4PEPTabcpp	0.16
4PEPTtex	0.16
5DGLCNR	0.16
5DGLCNt2rpp	0.16
5DGLCNtex	0.16
5DOAN	0
A5PISO	0
AACPS1	0.16
AACPS2	0.16
AACPS3	0.16
AACPS4	0.16
AACPS5	0.16
AACPS6	0.16
AACPS7	0.16
AACPS8	0.16
AACPS9	0.16
AACTOOR	0.16
AADDGT	0.16
AAMYL	0.16
AAMYLpp	0.16
AB6PGH	0.16
ABTA	0.16
ABUTD	0.16
ABUTt2pp	0.16
ABUTtex	0.16
ACACCT	0.16
ACACT1r	0.16
ACACt2pp	0.16
ACACtex	0.16
ACALD	0.16
ACALDtex	0.16
ACALDtpp	0.16
ACANTHAT	0.16
ACBIPGT	0.16
ACCOAC	0
ACCOAL	0.16
ACGAL1PPpp	0.16
ACGAL1Ptex	0.16
ACGALtex	0.16
ACGAM1PPpp	0.16
ACGAM1Ptex	0.16
ACGAMK	0.16
ACGAMT	0.16
ACGAptspp	0.16
ACGAtex	0.16
ACGK	0.16
ACGS	0.16
ACHBS	0.16
ACKr	0.16
ACLS	0.16
ACM6PH	0.16
ACMAMUT	0.16
ACMANAptspp	0.16
ACMANAtex	0.16
ACMUMptspp	0.16
ACMUMtex	0.16
ACNAMt2pp	0.16
ACNAMtex	0.16
ACNML	0.16
ACOAD1f	0.16
ACOAD2f	0.16
ACOAD3f	0.16
ACOAD4f	0.16
ACOAD5f	0.16
ACOAD6f	0.16
ACOAD7f	0.16
ACOAD8f	0.16
ACOATA	0.16
ACODA	0.16
ACOLIPAtex	0.16
ACONIs	0.16
ACONMT	0.16
ACONTa	0.15
ACONTb	0.15
ACOTA	0.16
ACPS1	0.16
ACS	0.16
ACSERtex	0.16
ACSERtpp	0.16
ACt2rpp	0.04
ACt4pp	0.16
ACtex	0.04
ADA	0.16
ADCL	0
ADCS	0
ADD	0.16
ADEt2rpp	0.16
ADEtex	0.16
ADK1	0.16
ADK3	0.16
ADK4	0.16
ADMDC	0.16
ADNCYC	0.16
ADNK1	0.16
ADNUC	0.16
ADNt2pp	0.16
ADNt2rpp	0.16
ADNtex	0.16
ADOCBIK	0.16
ADOCBLS	0.16
ADOCBLabcpp	0.16
ADOCBLtonex	0.16
ADPRDP	0.16
ADPT	0.16
ADSK	0.16
ADSL1r	0.16
ADSL2r	0.16
ADSS	0.16
AGDC	0.16
AGM3PA	0.16
AGM3PApp	0.16
AGM3PH	0.16
AGM3Pt2pp	0.16
AGM4PA	0.16
AGM4PApp	0.16
AGM4PCP	0.16
AGM4PCPpp	0.16
AGM4PH	0.16
AGM4Pt2pp	0.16
AGMH	0.16
AGMHE	0.16
AGMT	0.16
AGMt2pp	0.16
AGMtex	0.16
AGPAT120	0.16
AGPAT140	0.16
AGPAT141	0.16
AGPAT160	0
AGPAT161	0
AGPAT180	0.16
AGPAT181	0.16
AGPR	0.16
AGt3	0.16
AHCYSNS	0
AICART	0.16
AIRC2	0.16
AIRC3	0.16
AKGDH	0.16
AKGt2rpp	0.16
AKGtex	0.16
ALAALAD	0.16
ALAALAabcpp	0.16
ALAALAr	0
ALAALAtex	0.16
ALAGLUE	0.16
ALAR	0
ALATA_D2	0.16
ALATA_L	0.16
ALATA_L2	0.16
ALATRS	0.16
ALAabcpp	0.16
ALAt2pp	0.16
ALAt4pp	0.16
ALAtex	0.16
ALCD19	0.16
ALCD2x	0.15
ALDD19x	0.16
ALDD2x	0.16
ALDD2y	0.16
ALDD3y	0.16
ALDD4	0.16
ALLK	0.16
ALLPI	0.16
ALLTAMH	0.14
ALLTN	0.14
ALLTNt2rpp	0.14
ALLTNtex	0.14
ALLULPE	0.16
ALLabcpp	0.16
ALLtex	0.16
ALPATE160pp	0.16
ALPATG160pp	0.16
ALR2	0.16
ALR4x	0.16
ALTRH	0.16
AM3PA	0.16
AM4PA	0.16
AM4PCP	0.16
AMALT1	0.16
AMALT2	0.16
AMALT3	0.16
AMALT4	0.16
AMANAPEr	0.16
AMANK	0.16
AMAOTr	0.16
AMMQLT8	0.16
AMPMS2	0
AMPN	0.16
AMPTASECG	0.16
AMPTASEPG	0.16
AMPtex	0.16
ANHGMtex	0.16
ANHMK	0.16
ANPRT	0.16
ANS	0.16
AOBUTDs	0.16
AOXSr	0.16
AP4AH	0.16
AP5AH	0.16
APRAUR	0
ARAI	0.16
ARBTNR1	0.16
ARBTNR2	0.16
ARBTNR3	0.16
ARBTNabcpp	0.16
ARBTNexs	0.16
ARBTNtex	0.16
ARBTNtonex	0.16
ARBTNtpp	0.16
ARBabcpp	0.16
ARBt2rpp	0.16
ARBt3ipp	0.16
ARBtex	0.16
ARGAGMt7pp	0.16
ARGDC	0.16
ARGDCpp	0.16
ARGORNt7pp	0.16
ARGSL	0.16
ARGSS	0.16
ARGTRS	0.16
ARGabcpp	0.16
ARGt3pp	0.16
ARGtex	0.16
ASAD	0
ASCBPL	0.16
ASCBptspp	0.16
ASCBtex	0.16
ASNN	0.16
ASNNpp	0.16
ASNS1	0.16
ASNS2	0.16
ASNTRS	0.16
ASNabcpp	0.16
ASNt2rpp	0.16
ASNtex	0.15
ASO3t8pp	0.16
ASO3tex	0.16
ASP1DC	0
ASPCT	0
ASPK	0
ASPO3	0.16
ASPO4	0.16
ASPO5	0.16
ASPO6	0.16
ASPT	0.16
ASPTA	0.16
ASPTRS	0.16
ASPabcpp	0.16
ASPt2_2pp	0.16
ASPt2_3pp	0.16
ASPt2pp	0.16
ASPtex	0.15
ASR	0.16
AST	0.16
ATHRDHr	0.16
ATPHs	0.16
ATPM	0.26
ATPPRT	0.16
ATPS4rpp	0.12
BALAt2pp	0.16
BALAtex	0.16
BETALDHx	0.16
BETALDHy	0.16
BPNT	0.16
BSORx	0.16
BSORy	0.16
BTS4	0.16
BUTCT	0.16
BUTSO3abcpp	0.16
BUTSO3tex	0.16
BUTt2rpp	0.16
BUTtex	0.16
CA2t3pp	0.16
CA2tex	0
CADVtpp	0.16
CAT	0.16
CAt6pp	0
CBIAT	0.16
CBItonex	0.16
CBIuabcpp	0.16
CBL1abcpp	0.16
CBL1tonex	0.16
CBLAT	0.16
CBMKr	0.16
CBPS	0.16
CD2abcpp	0.16
CD2t3pp	0.16
CD2tex	0.16
CD2tpp	0.16
CDAPPA120	0.16
CDAPPA140	0.16
CDAPPA141	0.16
CDAPPA160	0.16
CDAPPA161	0.16
CDAPPA180	0.16
CDAPPA181	0.16
CDPMEK	0
CFAS160E	0.16
CFAS160G	0.16
CFAS180E	0.16
CFAS180G	0.16
CGLYabcpp	0.16
CGLYtex	0.16
CHLabcpp	0.16
CHLt2pp	0.16
CHLtex	0.16
CHORM	0.16
CHORS	0
CHRPL	0
CINNDO	0.16
CITL	0.14
CITt7pp	0.14
CITtex	0.14
CLIPAtex	0.16
CLPNH120pp	0.16
CLPNH140pp	0.16
CLPNH141pp	0.16
CLPNH160pp	0.16
CLPNH161pp	0.16
CLPNH180pp	0.16
CLPNH181pp	0.16
CLPNS120pp	0.16
CLPNS140pp	0.16
CLPNS141pp	0.16
CLPNS160pp	0.16
CLPNS161pp	0.16
CLPNS180pp	0.16
CLPNS181pp	0.16
CLt3_2pp	0
CLtex	0
CMPN	0.16
CMPtex	0.16
CO2tex	0.11
CO2tpp	0.11
COBALT2abcpp	0.16
COBALT2t3pp	0.16
COBALT2tex	0
COBALT2tpp	0
COLIPAabcpp	0.16
COLIPAtex	0.16
CPGNR1	0.16
CPGNR2	0.16
CPGNR3	0.16
CPGNUtex	0.16
CPGNUtpp	0.16
CPGNabcpp	0.16
CPGNexs	0.16
CPGNtonex	0.16
CPPPGO	0.16
CPPPGO2	0
CRNBTCT	0.16
CRNCAL2	0.16
CRNCAR	0.16
CRNCBCT	0.16
CRNCDH	0.16
CRNDCAL2	0.16
CRNDabcpp	0.16
CRNDt2rpp	0.16
CRNabcpp	0.16
CRNt2rpp	0.16
CRNt7pp	0.16
CRNt8pp	0.16
CRNtex	0.16
CS	0.16
CSND	0.16
CSNt2pp	0.16
CSNtex	0.16
CTBTCAL2	0.16
CTBTabcpp	0.16
CTBTt2rpp	0.16
CTPS2	0
CU1Opp	0.16
CU1abcpp	0.16
CU2abcpp	0.16
CU2tex	0
CU2tpp	0
CUt3	0.16
CUtex	0.16
CYANST	0.16
CYANSTpp	0.16
CYANtex	0.16
CYNTAH	0.16
CYNTt2pp	0.16
CYNTtex	0.16
CYSDDS	0.16
CYSDS	0.16
CYSDabcpp	0.16
CYSDtex	0.16
CYSS	0.16
CYSSADS	0.16
CYSTL	0.16
CYSTRS	0.16
CYSabc2pp	0.16
CYSabcpp	0.16
CYStex	0.16
CYStpp	0.16
CYTBD2pp	0.16
CYTBDpp	0.16
CYTBO3_4pp	0.16
CYTD	0.16
CYTDH	0.16
CYTDK2	0.16
CYTDt2pp	0.16
CYTDt2rpp	0.16
CYTDtex	0.16
CYTK1	0.16
CYTK2	0.16
DAAD	0.16
DADA	0.16
DADK	0.16
DADNt2pp	0.16
DADNtex	0.16
DAGK120	0.16
DAGK140	0.16
DAGK141	0.16
DAGK160	0.16
DAGK161	0.16
DAGK180	0.16
DAGK181	0.16
DALAt2pp	0.16
DALAtex	0.16
DAMPtex	0.16
DAPAL	0.16
DAPDC	0.16
DAPE	0
DAPabcpp	0.16
DAPtex	0.16
DASYN120	0.16
DASYN140	0.16
DASYN141	0.16
DASYN160	0
DASYN161	0
DASYN180	0.16
DASYN181	0.16
DATPHs	0.16
DB4PS	0
DBTS	0.16
DCAtex	0.16
DCMPtex	0.16
DCTPD	0.16
DCYTD	0.16
DCYTt2pp	0.16
DCYTtex	0.16
DDCAtexi	0.16
DDGALK	0.16
DDGLCNt2rpp	0.16
DDGLCNtex	0.16
DDGLK	0.13
DDPA	0
DDPGALA	0.16
DGK1	0.16
DGMPtex	0.16
DGSNt2pp	0.16
DGSNtex	0.16
DHAD1	0.16
DHAD2	0.16
DHAPT	0.16
DHAtex	0.16
DHAtpp	0.16
DHBD	0.16
DHBS	0.16
DHBSH	0.16
DHCIND	0.16
DHCINDO	0.16
DHDPRy	0
DHDPS	0
DHFR	0
DHFS	0
DHNAOT4	0.16
DHNPA2	0
DHORD2	0.16
DHORD5	0
DHORTS	0
DHPPD	0.16
DHPPDA2	0
DHPS2	0
DHPTDCs	0
DHPTPE	0.16
DHQS	0
DHQTi	0
DIMPtex	0.16
DINSt2pp	0.16
DINStex	0.16
DKGLCNR1	0.16
DKGLCNR2x	0.16
DKGLCNR2y	0.16
DKMPPD	0.16
DKMPPD3	0.16
DMATT	0
DMPPS	0.16
DMQMT	0.16
DMSOR1	0.16
DMSOR1pp	0.16
DMSOR2	0.16
DMSOR2pp	0.16
DMSOtex	0.16
DMStex	0.16
DM_4HBA	0
DM_5DRIB	0
DM_AACALD	0.16
DM_HMFURN	0
DM_OXAM	0.16
DNMPPA	0
DNTPPA	0
DOGULNR	0.16
DOPAtex	0.16
DPCOAK	0
DPR	0
DRPA	0.16
DSBAO1	0.16
DSBAO2	0.16
DSBCGT	0.16
DSBDR	0.16
DSBGGT	0.16
DSERDHr	0.16
DSERt2pp	0.16
DSERtex	0.16
DTMPK	0
DTMPtex	0.16
DUMPtex	0.16
DURIK1	0.16
DURIPP	0.16
DURIt2pp	0.16
DURItex	0.16
DUTPDP	0.16
DXPRIi	0
DXPS	0
DXYLK	0.16
D_LACt2pp	0.16
D_LACtex	0.16
E4PD	0
EAR100x	0.16
EAR100y	0.16
EAR120x	0.16
EAR120y	0.16
EAR121x	0.16
EAR121y	0.16
EAR140x	0.16
EAR140y	0.16
EAR141x	0.16
EAR141y	0.16
EAR160x	0.16
EAR160y	0.16
EAR161x	0.16
EAR161y	0.16
EAR180x	0.16
EAR180y	0.16
EAR181x	0.16
EAR181y	0.16
EAR40x	0.16
EAR40y	0.16
EAR60x	0.16
EAR60y	0.16
EAR80x	0.16
EAR80y	0.16
ECA4COLIPAtex	0.16
ECA4OALpp	0.16
ECAP1pp	0.16
ECAP2pp	0.16
ECAP3pp	0.16
ECAtpp	0.16
ECOAH1	0.16
ECOAH2	0.16
ECOAH3	0.16
ECOAH4	0.16
ECOAH5	0.16
ECOAH6	0.16
ECOAH7	0.16
ECOAH8	0.16
EDA	0.13
EDD	0.16
EDTXS1	0.16
EDTXS2	0.16
EDTXS3	0.16
EDTXS4	0.16
ENLIPAtex	0.16
ENO	0.12
ENTCS	0.16
ENTERES	0.16
ENTERES2	0.16
ETHAAL	0.16
ETHAt2pp	0.16
ETHAtex	0.16
ETHSO3abcpp	0.16
ETHSO3tex	0.16
ETOHt2rpp	0.15
ETOHtex	0.15
F6PA	0.16
F6PP	0.16
F6Pt6_2pp	0.16
F6Ptex	0.16
FA100ACPHi	0.16
FA120ACPHi	0.16
FA140ACPHi	0.16
FA141ACPHi	0.16
FA160ACPHi	0.16
FA161ACPHi	0.16
FA80ACPHi	0.16
FACOAE100	0.16
FACOAE120	0.16
FACOAE140	0.16
FACOAE141	0.16
FACOAE160	0.16
FACOAE161	0.16
FACOAE180	0.16
FACOAE181	0.16
FACOAE60	0.16
FACOAE80	0.16
FACOAL100t2pp	0.16
FACOAL120t2pp	0.16
FACOAL140t2pp	0.16
FACOAL141t2pp	0.16
FACOAL160t2pp	0.16
FACOAL161t2pp	0.16
FACOAL180t2pp	0.16
FACOAL181t2pp	0.16
FACOAL60t2pp	0.16
FACOAL80t2pp	0.16
FADRx	0.16
FADRx2	0.16
FALDH2	0.16
FALDtex	0.16
FALDtpp	0.16
FALGTHLs	0.16
FBA	0.16
FBP	0.16
FCI	0.16
FCLK	0.16
FCLPA	0.16
FCLT	0
FDH4pp	0.16
FDH5pp	0.16
FDMO	0.16
FDMO2	0.16
FDMO3	0.16
FDMO4	0.16
FDMO6	0.16
FE2abcpp	0.16
FE2t2pp	0.16
FE2t3pp	0.16
FE2tex	0.16
FE2tpp	0.16
FE3DCITabcpp	0.16
FE3DCITtonex	0.16
FE3DHBZR	0.16
FE3DHBZSabcpp	0.16
FE3DHBZStonex	0.16
FE3HOXR1	0.16
FE3HOXR2	0.16
FE3HOXR3	0.16
FE3HOXUtex	0.16
FE3HOXUtpp	0.16
FE3HOXabcpp	0.16
FE3HOXexs	0.16
FE3HOXtonex	0.16
FE3Ri	0.16
FE3abcpp	0.16
FE3tex	0.16
FECRMR1	0.16
FECRMR2	0.16
FECRMR3	0.16
FECRMUtex	0.16
FECRMUtpp	0.16
FECRMabcpp	0.16
FECRMexs	0.16
FECRMtonex	0.16
FEENTERR1	0.16
FEENTERR2	0.16
FEENTERR3	0.16
FEENTERabcpp	0.16
FEENTERexs	0.16
FEENTERtex	0.16
FEENTERtonex	0.16
FEENTERtpp	0.16
FEOXAMR1	0.16
FEOXAMR2	0.16
FEOXAMR3	0.16
FEOXAMUtex	0.16
FEOXAMUtpp	0.16
FEOXAMabcpp	0.16
FEOXAMexs	0.16
FEOXAMtonex	0.16
FEROpp	0.16
FFSD	0.16
FHL	0.12
FLDR	0.16
FLVR	0.16
FLVRx	0.16
FMETTRS	0.16
FMNAT	0
FMNRx	0.16
FMNRx2	0.16
FORt2pp	0.16
FORtex	0.16
FORtppi	0.16
FRD2	0
FRD3	0.16
FRUK	0.16
FRULYSDG	0.16
FRULYSE	0.16
FRULYSK	0.16
FRULYSt2pp	0.16
FRULYStex	0.16
FRUURt2rpp	0.16
FRUURtex	0.16
FRUpts2pp	0.16
FRUptspp	0.16
FRUtex	0.16
FTHFD	0.16
FUCtex	0.16
FUCtpp	0.16
FUM	0.16
FUMt2_2pp	0.16
FUMt2_3pp	0.16
FUMtex	0.16
G1PACT	0
G1PPpp	0.16
G1PTT	0.16
G1Ptex	0.16
G1SAT	0
G2PPpp	0.16
G3PAT120	0.16
G3PAT140	0.16
G3PAT141	0.16
G3PAT160	0
G3PAT161	0
G3PAT180	0.16
G3PAT181	0.16
G3PCabcpp	0.16
G3PCtex	0.16
G3PD2	0
G3PD5	0.16
G3PD6	0.16
G3PD7	0.16
G3PEabcpp	0.16
G3PEtex	0.16
G3PGabcpp	0.16
G3PGtex	0.16
G3PIabcpp	0.16
G3PItex	0.16
G3PSabcpp	0.16
G3PStex	0.16
G3PT	0.16
G5SADs	0.16
G5SD	0.16
G6PDA	0.16
G6PDH2r	0.16
G6PP	0.16
G6Pt6_2pp	0.16
G6Ptex	0.16
GAL1PPpp	0.16
GAL1Ptex	0.16
GALBDtex	0.16
GALCTD	0.16
GALCTLO	0.16
GALCTND	0.16
GALCTNLt2pp	0.16
GALCTNLtex	0.16
GALCTNt2pp	0.16
GALCTNtex	0.16
GALCTt2rpp	0.16
GALCTtex	0.16
GALKr	0.16
GALM2pp	0.16
GALS3	0.16
GALT1	0.16
GALTptspp	0.16
GALTtex	0.16
GALURt2rpp	0.16
GALURtex	0.16
GALUi	0.16
GALabcpp	0.16
GALt2pp	0.16
GALtex	0.16
GAM6Pt6_2pp	0.16
GAMAN6Ptex	0.16
GAMptspp	0.16
GAMtex	0.16
GAPD	0.1
GARFT	0.16
GART	0.16
GBBTNtex	0.16
GCALDD	0
GDMANE	0.16
GDPDPK	0.16
GDPMNH	0.16
GDPMNP	0.16
GDPtex	0.16
GF6PTA	0
GGGABADr	0.16
GGGABAH	0.16
GGPTRCO	0.16
GGPTRCS	0.16
GHMT2r	0.15
GK1	0
GLBRAN2	0.16
GLCATr	0.16
GLCDpp	0.16
GLCNt2rpp	0.16
GLCNtex	0.16
GLCP	0.16
GLCP2	0.16
GLCRAL	0.16
GLCRD	0.16
GLCRt2rpp	0.16
GLCRtex	0.16
GLCS1	0.16
GLCTR1	0.16
GLCTR2	0.16
GLCTR3	0.16
GLCUR1Ptex	0.16
GLCURt2rpp	0.12
GLCURtex	0.12
GLCabcpp	0.16
GLCptspp	0.16
GLCt2pp	0.16
GLCtex	0.16
GLCtexi	0.16
GLDBRAN2	0.16
GLGC	0.16
GLNS	0
GLNTRS	0.16
GLNabcpp	0.16
GLNtex	0.16
GLTPD	0.16
GLU5K	0.16
GLUABUTt7pp	0.16
GLUCYS	0.16
GLUDC	0.16
GLUDy	0.16
GLUN	0.16
GLUNpp	0.16
GLUPRT	0
GLUR	0
GLUSy	0.16
GLUTRR	0
GLUTRS	0
GLUabcpp	0.16
GLUt2rpp	0.16
GLUt4pp	0.16
GLUtex	0.15
GLXCL	0.16
GLYALDtex	0.16
GLYALDtpp	0.16
GLYAT	0.16
GLYBabcpp	0.16
GLYBt2pp	0.16
GLYBtex	0.16
GLYC2Ptex	0.16
GLYC3Pabcpp	0.16
GLYC3Pt6pp	0.16
GLYC3Ptex	0.16
GLYCAt2rpp	0.16
GLYCAtex	0.16
GLYCDx	0.16
GLYCK	0.16
GLYCK2	0.16
GLYCL	0.16
GLYCLTDx	0.16
GLYCLTDy	0.16
GLYCLTt2rpp	0.16
GLYCLTt4pp	0.16
GLYCLTtex	0.16
GLYCTO2	0.16
GLYCTO3	0.16
GLYCTO4	0.16
GLYCtex	0.16
GLYCtpp	0.16
GLYK	0.16
GLYOX3	0.16
GLYTRS	0.16
GLYt2pp	0.16
GLYt4pp	0.16
GLYtex	0.16
GMAND	0.16
GMHEPAT	0.16
GMHEPK	0.16
GMHEPPA	0.16
GMPR	0.16
GMPS2	0.16
GMPtex	0.16
GND	0.16
GNK	0.16
GOFUCR	0.16
GP4GH	0.16
GPDDA1	0.16
GPDDA1pp	0.16
GPDDA2	0.16
GPDDA2pp	0.16
GPDDA3	0.16
GPDDA3pp	0.16
GPDDA4	0.16
GPDDA4pp	0.16
GPDDA5	0.16
GPDDA5pp	0.16
GRTT	0
GRXR	0.16
GSNK	0.16
GSNt2pp	0.16
GSNtex	0.16
GSPMDA	0.16
GSPMDS	0.16
GTHOXtex	0.16
GTHOr	0.16
GTHRDHpp	0.16
GTHRDabc2pp	0.16
GTHRDabcpp	0.16
GTHRDtex	0.16
GTHS	0.16
GTPCI	0
GTPCII2	0
GTPDPDP	0.16
GTPDPK	0.16
GTPHs	0.16
GTPtex	0.16
GUAD	0.16
GUAPRT	0.16
GUAt2pp	0.16
GUAtex	0.16
GUAtpp	0.16
GUI1	0.12
GUI2	0.16
GUR1PPpp	0.16
H2O2tex	0.16
H2Otex	0.04
H2Otpp	0.04
H2SO	0.16
H2St1pp	0.16
H2Stex	0.16
H2tex	0.12
H2tpp	0.12
HACD1i	0.16
HACD2i	0.16
HACD3i	0.16
HACD4i	0.16
HACD5i	0.16
HACD6i	0.16
HACD7i	0.16
HACD8i	0.16
HBZOPT	0
HCINNMt2rpp	0.16
HCINNMtex	0.16
HCO3E	0
HCYSMT	0.16
HCYSMT2	0.16
HDCAtexi	0.16
HDCEAtexi	0.16
HDCOAI	0.16
HEMEOS	0.16
HEPK1	0.16
HEPK2	0.16
HEPT1	0.16
HEPT2	0.16
HEPT3	0.16
HEPT4	0.16
HETZK	0.16
HEX1	0.16
HEX4	0.16
HEX7	0.16
HEXt2rpp	0.16
HG2abcpp	0.16
HG2t3pp	0.16
HG2tex	0.16
HISTD	0.16
HISTP	0.16
HISTRS	0.16
HISabcpp	0.16
HISt2rpp	0.16
HIStex	0.16
HKNDDH	0.16
HKNTDH	0.16
HMBS	0
HMPK1	0.16
HOMt2pp	0.16
HOMtex	0.16
HOPNTAL	0.16
HPPK2	0
HPPPNDO	0.16
HPPPNt2rpp	0.16
HPPPNtex	0.16
HPYRI	0.16
HPYRRx	0.16
HPYRRy	0.16
HSDy	0.16
HSK	0.16
HSST	0.16
HSTPT	0.16
HXAND	0.16
HXAtex	0.16
HXCT	0.16
HXPRT	0.16
HYD1pp	0.16
HYD2pp	0.16
HYD3pp	0.16
HYPOE	0.16
HYXNtex	0.16
HYXNtpp	0.16
Htex	0.16
ICDHyr	0.15
ICHORS	0.16
ICHORSi	0.16
ICHORT	0.16
ICL	0.16
IDOND	0.16
IDOND2	0.16
IDONt2rpp	0.16
IDONtex	0.16
IG3PS	0.16
IGPDH	0.16
IGPS	0.16
ILETA	0.16
ILETRS	0.16
ILEabcpp	0.16
ILEt2rpp	0.16
ILEtex	0.16
IMPC	0.16
IMPD	0.16
IMPtex	0.16
INDOLEt2pp	0.16
INDOLEt2rpp	0.16
INDOLEtex	0.15
INOSTt4pp	0.16
INSH	0.16
INSK	0.16
INSTtex	0.16
INSt2pp	0.16
INSt2rpp	0.16
INStex	0.16
IPDDI	0.16
IPDPS	0.16
IPMD	0.16
IPPMIa	0.16
IPPMIb	0.16
IPPS	0.16
ISETACabcpp	0.16
ISETACtex	0.16
K2L4Aabcpp	0
K2L4Atex	0
KARA1	0.16
KARA2	0.16
KAS14	0.16
KAS15	0.16
KAT1	0.16
KAT2	0.16
KAT3	0.16
KAT4	0.16
KAT5	0.16
KAT6	0.16
KAT7	0.16
KAT8	0.16
KDOCT2	0
KDOPP	0
KDOPS	0
KG6PDC	0.16
Kabcpp	0.16
Kt2pp	0.16
Kt3pp	0.16
Ktex	0
LA4NTpp	0.16
LACZ	0.16
LACZpp	0.16
LADGMDH	0.16
LALDO2x	0.16
LALGP	0.16
LCADi	0.16
LCARR	0.16
LCARS	0.16
LCTSt3ipp	0.16
LCTStex	0.16
LCTStpp	0.16
LDH_D	0.16
LDH_D2	0.16
LEUTAi	0.16
LEUTRS	0.16
LEUabcpp	0.16
LEUt2rpp	0.16
LEUtex	0.16
LGTHL	0.16
LIPACabcpp	0.16
LIPAHT2ex	0.16
LIPAHTex	0.16
LIPAabcpp	0.16
LIPAtex	0.16
LPADSS	0
LPLIPAL1A120pp	0.16
LPLIPAL1A140pp	0.16
LPLIPAL1A141pp	0.16
LPLIPAL1A160pp	0.16
LPLIPAL1A161pp	0.16
LPLIPAL1A180pp	0.16
LPLIPAL1A181pp	0.16
LPLIPAL1E120pp	0.16
LPLIPAL1E140pp	0.16
LPLIPAL1E141pp	0.16
LPLIPAL1E160pp	0.16
LPLIPAL1E161pp	0.16
LPLIPAL1E180pp	0.16
LPLIPAL1E181pp	0.16
LPLIPAL1G120pp	0.16
LPLIPAL1G140pp	0.16
LPLIPAL1G141pp	0.16
LPLIPAL1G160pp	0.16
LPLIPAL1G161pp	0.16
LPLIPAL1G180pp	0.16
LPLIPAL1G181pp	0.16
LPLIPAL2A120	0.16
LPLIPAL2A140	0.16
LPLIPAL2A141	0.16
LPLIPAL2A160	0.16
LPLIPAL2A161	0.16
LPLIPAL2A180	0.16
LPLIPAL2A181	0.16
LPLIPAL2ATE120	0.16
LPLIPAL2ATE140	0.16
LPLIPAL2ATE141	0.16
LPLIPAL2ATE160	0.16
LPLIPAL2ATE161	0.16
LPLIPAL2ATE180	0.16
LPLIPAL2ATE181	0.16
LPLIPAL2ATG120	0.16
LPLIPAL2ATG140	0.16
LPLIPAL2ATG141	0.16
LPLIPAL2ATG160	0.16
LPLIPAL2ATG161	0.16
LPLIPAL2ATG180	0.16
LPLIPAL2ATG181	0.16
LPLIPAL2E120	0.16
LPLIPAL2E140	0.16
LPLIPAL2E141	0.16
LPLIPAL2E160	0.16
LPLIPAL2E161	0.16
LPLIPAL2E180	0.16
LPLIPAL2E181	0.16
LPLIPAL2G120	0.16
LPLIPAL2G140	0.16
LPLIPAL2G141	0.16
LPLIPAL2G160	0.16
LPLIPAL2G161	0.16
LPLIPAL2G180	0.16
LPLIPAL2G181	0.16
LSERDHr	0.16
LYSDC	0.16
LYSTRS	0.16
LYSabcpp	0.16
LYSt2pp	0.16
LYSt3pp	0.16
LYStex	0.16
LYXI	0.16
LYXt2pp	0.16
LYXtex	0.16
L_LACD2	0.16
L_LACD3	0.16
L_LACt2rpp	0.16
L_LACtex	0.16
M1PD	0.16
MACPD	0.16
MALDDH	0.16
MALDt2_2pp	0.16
MALDtex	0.16
MALS	0.16
MALTATr	0.16
MALTHXabcpp	0.16
MALTHXtexi	0.16
MALTPTabcpp	0.16
MALTPTtexi	0.16
MALTTRabcpp	0.16
MALTTRtexi	0.16
MALTTTRabcpp	0.16
MALTTTRtexi	0.16
MALTabcpp	0.16
MALTptspp	0.16
MALTtexi	0.16
MALt2_2pp	0.16
MALt2_3pp	0.16
MALtex	0.16
MAN1PT2	0.16
MAN6PI	0.16
MAN6Pt6_2pp	0.16
MAN6Ptex	0.16
MANAO	0.12
MANGLYCptspp	0.16
MANGLYCtex	0.16
MANPGH	0.16
MANptspp	0.16
MANtex	0.16
MCITD	0.16
MCITL2	0.16
MCITS	0.16
MCOATA	0
MCPST	0.16
MCTP1App	0
MCTP1Bpp	0.16
MCTP2App	0.16
MDDCP1pp	0.16
MDDCP2pp	0.16
MDDCP3pp	0.16
MDDCP4pp	0.16
MDDCP5pp	0.16
MDDEP1pp	0.16
MDDEP2pp	0.16
MDDEP3pp	0.16
MDDEP4pp	0.16
MDH	0.16
MDH2	0.16
MDH3	0.16
MDRPD	0.16
ME1	0.16
ME2	0.16
MECDPDH2	0
MECDPS	0
MELIBt2pp	0.16
MELIBt3ipp	0.16
MELIBtex	0.16
MEPCT	0
METAT	0
METDabcpp	0.16
METDtex	0.16
METOX1s	0.16
METOX2s	0.16
METS	0
METSOX1abcpp	0.16
METSOX1tex	0.16
METSOX2abcpp	0.16
METSOX2tex	0.16
METSOXR1	0.16
METSOXR2	0.16
METTRS	0.16
METabcpp	0.16
METtex	0.16
MG2t3_2pp	0.16
MG2tex	0
MG2tpp	0.16
MG2uabcpp	0.16
MGSA	0.16
MI1PP	0.16
MICITD	0.16
MINOHPtexi	0.16
MLDCP1App	0.16
MLDCP1Bpp	0.16
MLDCP2App	0.16
MLDCP2Bpp	0.16
MLDCP3App	0.16
MLDEP1pp	0.16
MLDEP2pp	0.16
MLTG1	0.16
MLTG2	0.16
MLTG3	0.16
MLTG4	0.16
MLTG5	0.16
MLTGY1pp	0.16
MLTGY2pp	0.16
MLTGY3pp	0.16
MLTGY4pp	0.16
MLTP1	0.16
MLTP2	0.16
MLTP3	0.16
MMCD	0.16
MME	0.16
MMETt2pp	0.16
MMETtex	0.16
MMM2	0.16
MN2t3pp	0.16
MN2tpp	0.16
MN6PP	0.16
MNLptspp	0.16
MNLtex	0.16
MNNH	0.12
MNt2pp	0.16
MNtex	0
MOAT	0
MOAT2	0
MOAT3C	0.16
MOBDabcpp	0
MOBDtex	0
MOHMT	0
MPTG	0
MPTG2	0.16
MSO3abcpp	0.16
MSO3tex	0.16
MTAN	0.16
MTHFC	0.16
MTHFD	0.16
MTHFR2	0
MTRI	0.16
MTRK	0.16
MTRPOX	0.16
N2Otex	0.16
N2Otpp	0.16
NACODA	0.16
NACtex	0.16
NACtpp	0.16
NADDP	0.16
NADH10	0.16
NADH16pp	0.16
NADH17pp	0.16
NADH18pp	0.16
NADH5	0.16
NADH9	0.16
NADK	0
NADN	0.16
NADPHQR2	0.16
NADPHQR3	0.16
NADPHQR4	0.16
NADPPPS	0.16
NADS1	0
NADTRHD	0.16
NAMNPP	0.16
NAt3_1p5pp	0.16
NAt3_2pp	0.16
NAt3pp	0.16
NAtex	0.16
NDPK1	0.16
NDPK2	0
NDPK3	0.16
NDPK4	0
NDPK5	0.16
NDPK6	0.16
NDPK7	0.16
NDPK8	0.16
NH4tex	0.04
NH4tpp	0.04
NHFRBO	0.16
NI2abcpp	0.16
NI2t3pp	0.16
NI2tex	0.16
NI2tpp	0.16
NI2uabcpp	0.16
NMNAT	0.16
NMNDA	0.16
NMNN	0.16
NMNPtpp	0.16
NMNt7pp	0.16
NMNtex	0.16
NNAM	0.16
NNATr	0
NNDMBRT	0.16
NNDPR	0
NO2t2rpp	0.16
NO2tex	0.16
NO3R1bpp	0.16
NO3R1pp	0.16
NO3R2bpp	0.16
NO3R2pp	0.16
NO3t7pp	0.16
NO3tex	0.16
NODOx	0.16
NODOy	0.16
NOtex	0.16
NOtpp	0.16
NPHS	0.16
NTD1	0.16
NTD10	0.16
NTD10pp	0.16
NTD11	0.16
NTD11pp	0.16
NTD12	0.16
NTD12pp	0.16
NTD1pp	0.16
NTD2	0.16
NTD2pp	0.16
NTD3	0.16
NTD3pp	0.16
NTD4	0.16
NTD4pp	0.16
NTD5	0.16
NTD5pp	0.16
NTD6	0.16
NTD6pp	0.16
NTD7	0.16
NTD7pp	0.16
NTD8	0.16
NTD8pp	0.16
NTD9	0.16
NTD9pp	0.16
NTP1	0.16
NTP10	0.16
NTP11	0.16
NTP12	0.16
NTP3	0.16
NTP3pp	0.16
NTP5	0.16
NTPP1	0.16
NTPP10	0.16
NTPP11	0.16
NTPP2	0.16
NTPP3	0.16
NTPP4	0.16
NTPP5	0.16
NTPP6	0.16
NTPP7	0.16
NTPP8	0.16
NTPP9	0.16
NTPTP1	0.16
NTPTP2	0.16
NTRIR2x	0.16
NTRIR3pp	0.16
NTRIR4pp	0.16
O16A4COLIPAtex	0.16
O16A4Lpp	0.16
O16AP1pp	0.16
O16AP2pp	0.16
O16AP3pp	0.16
O16AT	0.16
O16AUNDtpp	0.16
O16GALFT	0.16
O16GLCT1	0.16
O16GLCT2	0.16
O2Stex	0.16
O2tex	0.16
O2tpp	0.16
OAADC	0.16
OBTFL	0.16
OCBT	0.16
OCDCAtexi	0.16
OCDCEAtexi	0.16
OCTAtex	0.16
OCTDPS	0
ODECOAI	0.16
OHPBAT	0
OHPHM	0.16
OMBZLM	0.16
OMCDC	0.16
OMMBLHX	0.16
OMMBLHX3	0.16
OMPDC	0
OMPHHX	0.16
OMPHHX3	0.16
OP4ENH	0.16
OPHBDC	0
OPHHX	0.16
OPHHX3	0
ORNDC	0.16
ORNabcpp	0.16
ORNtex	0.16
OROTt2_2pp	0.16
OROTtex	0.16
ORPT	0
OXAMTC	0.16
OXGDC2	0.16
P5CD	0.16
P5CR	0.16
PA120abcpp	0.16
PA140abcpp	0.16
PA141abcpp	0.16
PA160abcpp	0.16
PA161abcpp	0.16
PA180abcpp	0.16
PA181abcpp	0.16
PACALDt2rpp	0.16
PACALDtex	0.16
PACCOAL	0.16
PANTS	0
PAPA120	0.16
PAPA120pp	0.16
PAPA140	0.16
PAPA140pp	0.16
PAPA141	0.16
PAPA141pp	0.16
PAPA160	0.16
PAPA160pp	0.16
PAPA161	0.16
PAPA161pp	0.16
PAPA180	0.16
PAPA180pp	0.16
PAPA181	0.16
PAPA181pp	0.16
PAPPT3	0
PAPSR	0.16
PAPSR2	0.16
PDE1	0.16
PDH	0.16
PDX5PO2	0
PDX5POi	0.16
PDX5PS	0
PDXPP	0.16
PE120abcpp	0.16
PE140abcpp	0.16
PE141abcpp	0.16
PE160abcpp	0
PE161abcpp	0
PE180abcpp	0.16
PE181abcpp	0.16
PEAMNOpp	0.16
PEAMNtex	0.16
PERD	0
PETNT161pp	0.16
PETNT181pp	0.16
PFK	0.16
PFK_2	0.16
PFL	0.1
PG120abcpp	0.16
PG140abcpp	0.16
PG141abcpp	0.16
PG160abcpp	0.16
PG161abcpp	0.16
PG180abcpp	0.16
PG181abcpp	0.16
PGAMT	0
PGCD	0.16
PGI	0.16
PGK	0.1
PGL	0.16
PGLYCP	0.16
PGM	0.13
PGMT	0.16
PGP120abcpp	0.16
PGP140abcpp	0.16
PGP141abcpp	0.16
PGP160abcpp	0.16
PGP161abcpp	0.16
[truncated: 453 more rows]
